# Supplementary material for: Proteomic profiling of ascidians as a tool for biomonitoring marine environments
Source: PLoS One. 2019 Apr 9;14(4):e0215005. doi: 10.1371/journal.pone.0215005 (PMC6456167; doi:10.1371/journal.pone.0215005)
Supplement: S1 File — Intensity values (LFQ) were produced from raw MS data using MaxQuant software, and significant differences between sites were tested via two-sample t-tests, using Perseus software. (XLSX) [file pone.0215005.s004.xlsx]

## Sheet: S1 File
LFQ Habonim 1	LFQ Habonim 2	LFQ Habonim 3	LFQ Habonim 4	LFQ Habonim 5	LFQ Akko 1	LFQ Akko 2	LFQ Akko 3	LFQ Akko 4	LFQ Akko 5	LFQ Haifa 1	LFQ Haifa 2	LFQ Haifa 3	LFQ Haifa 4	LFQ Haifa 5	LFQ Ashqelon 1	LFQ Ashqelon 2	LFQ Ashqelon 3	LFQ Ashqelon 4	LFQ Ashqelon 5	LFQ Palmachim 1	LFQ Palmachim 2	LFQ Palmachim 3	LFQ Palmachim 4	LFQ Palmachim 5	C: Student's T-test Significant Habonim_Akko	C: Student's T-test Significant Habonim_Haifa	C: Student's T-test Significant Habonim_Ashqelon	C: Student's T-test Significant Habonim_Palmachim	C: Student's T-test Significant Akko_Haifa	C: Student's T-test Significant Akko_Ashqelon	C: Student's T-test Significant Akko_Palmachim	C: Student's T-test Significant Haifa_Ashqelon	C: Student's T-test Significant Haifa_Palmachim	C: Student's T-test Significant Ashqelon_Palmachim	C: Student's T-test significant	N: Sequence coverage [%]	N: Unique sequence coverage [%]	N: Mol. weight [kDa]	N: Razor + unique peptides	N: Q-value	N: Score	N: MS/MS Count	N: -Log Student's T-test p-value Habonim_Akko	N: Student's T-test q-value Habonim_Akko	N: Student's T-test Difference Habonim_Akko	N: Student's T-test Test statistic Habonim_Akko	N: -Log Student's T-test p-value Habonim_Haifa	N: Student's T-test q-value Habonim_Haifa	N: Student's T-test Difference Habonim_Haifa
27.9135	28.1042	27.7219	27.4474	27.6079	26.958	28.2663	27.9115	27.2973	27.3954	26.7123	28.3641	27.2279	27.361	27.3867	28.4689	28.2606	27.2636	27.2906	27.0829	26.7326	24.8795	26.8448	25.7641	26.1474				+			+				Akko_Palmachim;Habonim_Palmachim	1.9	1.9	157.5	2	0.0039139	10.891	14	0.321058	0.844373	0.193262	0.74521	0.575546	0.533143	0.348596
28.7183	29.3535	29.692	29.372	28.9076	28.3868	28.2543	28.0042	28.1931	27.7701	28.7778	28.1817	28.5695	28.6038	28.5887	29.1243	30.3232	30.2016	30.0794	29.4741	29.6756	28.113	27.8403	29.4683	28.2885						+		+			Akko_Ashqelon;Haifa_Ashqelon	34.3	34.3	24.606	6	0	36.29	84	3.13514	0.0933333	1.08697	5.29523	1.97248	0.108741	0.66441
28.9289	29.1399	29.6445	29.2153	28.8026	28.202	28.4922	28.0744	28.4271	28.4884	28.8958	28.4455	28.3021	28.8547	28.2899	29.3101	30.0621	29.9127	29.8905	29.8612	29.537	27.87	28.1602	29.479	28.6039			+			+		+			Akko_Ashqelon;Habonim_Ashqelon;Haifa_Ashqelon	25.5	25.5	29.775	7	0	50.87	108	2.88695	0.0551111	0.809442	4.8344	1.76715	0.127282	0.58867
27.4073	27.6838	28.0664	27.5854	27.1971	26.9541	26.4665	26.5024	27.2181	26.8876	27.4665	26.8984	26.3344	26.9312	27.1493	27.8581	28.7118	28.3998	28.5122	29.0102	27.6622	26.1056	27.1291	28.0408	27.302			+			+		+			Akko_Ashqelon;Habonim_Ashqelon;Haifa_Ashqelon	23.5	23.5	11.452	3	0	36.38	46	2.30674	0.08125	0.782282	3.84179	1.55451	0.16736	0.632044
28.3237	27.7823	28.684	28.1384	28.1689	27.6364	28.5383	28.1043	28.1214	28.6832	28.177	28.3408	27.3893	28.0701	27.7877	25.7578	26.8087	27.2422	27.2612	25.9647	27.8665	26.614	26.8891	27.178	26.0273			+	+		+	+	+			Akko_Ashqelon;Akko_Palmachim;Habonim_Ashqelon;Habonim_Palmachim;Haifa_Ashqelon	13	3.3	40.967	2	0	15.982	120	0.00389004	1	0.00271187	0.0115301	0.577633	0.536778	0.266486
30.2013	29.5925	29.4736	29.5824	29.9363	28.9906	29.921	29.554	28.7991	29.9375	29.4702	29.9972	28.4467	30.1765	29.8331	29.325	29.0474	28.9366	28.7113	28.0841	28.8799	28.5502	28.2696	28.1743	27.4541			+	+			+		+		Akko_Palmachim;Habonim_Ashqelon;Habonim_Palmachim;Haifa_Palmachim	20.3	7.8	24.223	2	0	18.229	103	0.558312	0.657963	0.316816	1.16784	0.2065	0.844644	0.172474
28.3575	28.6914	29.2152	29.309	28.1233	28.6098	28.0562	27.9706	28.4419	28.2725	28.3986	29.0678	28.0792	28.5314	27.6108	30.123	30.1828	29.8751	30.1183	29.8121	29.8919	28.2646	29.2359	30.0602	29.4778			+			+	+	+			Akko_Ashqelon;Akko_Palmachim;Habonim_Ashqelon;Haifa_Ashqelon	17.8	17.8	25.071	4	0	88.337	73	0.960013	0.507179	0.469058	1.79945	0.576477	0.535315	0.401674
28.4156	28.2179	27.7431	28.5363	27.7491	29.7867	28.3608	28.9519	27.5255	27.9789	28.1756	28.0513	27.7509	27.8757	25.6275	29.3477	29.0767	28.7867	28.5223	30.7117	28.803	31.4094	30.8192	30.0951	30.6019				+			+		+		Akko_Palmachim;Habonim_Palmachim;Haifa_Palmachim	10.4	10.4	22.603	2	0	97.185	148	0.409257	0.751785	-0.388354	-0.909405	0.620132	0.506706	0.636217
28.3071	28.2872	28.7783	27.9804	28.0724	26.5378	27.0524	27.1105	27.225	27.2975	27.2572	27.0872	27.0634	26.8323	27.2261	28.9254	29.0341	28.6804	28.8988	29.3638	28.4574	26.9693	28.4218	28.6214	28.3919		+	+			+	+	+	+		Akko_Ashqelon;Akko_Palmachim;Habonim_Ashqelon;Habonim_Haifa;Haifa_Ashqelon;Haifa_Palmachim	25.9	25.9	13.423	4	0	34.53	22	3.70295	0.08	1.24046	6.45065	4.18934	0.0008	1.19185
25.4084	26.3107	25.6593	26.2638	26.0068	25.0561	25.3747	25.3541	25.8225	25.9348	26.2865	27.9494	25.8352	26.8212	24.5932	28.4394	28.4652	27.3421	29.1294	28.9858	27.2319	25.465	26.7073	28.8633	26.9567			+			+		+			Akko_Ashqelon;Habonim_Ashqelon;Haifa_Ashqelon	20.6	20.6	23.886	6	0	49.586	27	0.939954	0.506244	0.421332	1.76919	0.264199	0.779709	-0.367308
28.3298	28.6556	29.1848	28.9287	28.3123	27.7097	27.793	27.6707	27.9197	27.8526	28.7838	28.7014	27.9477	28.5613	27.9223	29.6179	30.1825	30.314	29.9646	29.8459	29.8406	27.8729	28.9491	29.8582	28.8275			+			+	+	+			Akko_Ashqelon;Akko_Palmachim;Habonim_Ashqelon;Haifa_Ashqelon	35.4	35.4	40.433	12	0	305.54	226	3.02431	0.0548571	0.893094	5.08644	0.569098	0.538404	0.298904
28.796	28.4441	28.4948	28.683	28.56	27.7062	28.1427	28.732	28.8421	29.0424	28.194	29.3076	28.2185	28.7262	28.03	30.2801	29.2142	29.0776	29.8844	29.8102	29.1064	28.1731	29.1926	29.5955	29.4865			+			+		+			Akko_Ashqelon;Habonim_Ashqelon;Haifa_Ashqelon	21.3	21.3	21.609	4	0	24.978	94	0.15575	0.921974	0.102524	0.401401	0.160936	0.869085	0.100327
26.4618	27.1518	26.4092	27.2583	26.351	26.4822	26.6543	27.1985	26.211	26.8448	26.7192	26.889	26.693	26.6933	26.8762	27.7208	28.1459	26.8258	28.0728	28.5717	27.2764	26.9536	26.8827	27.1821	27.2751			+			+		+	+		Akko_Ashqelon;Habonim_Ashqelon;Haifa_Ashqelon;Haifa_Palmachim	21.6	21.6	23.61	4	0	46.259	65	0.0673185	0.979445	0.0482121	0.186877	0.0866887	0.928667	-0.0477299
26.2978	27.3147	27.3117	28.2135	27.3729	26.7634	26.8994	28.1193	27.4106	27.6148	27.8327	28.3866	26.9631	27.4346	26.8519	28.893	28.6663	28.7047	28.7311	28.8248	27.2151	27.0072	28.2424	28.6095	28.1625			+			+		+			Akko_Ashqelon;Habonim_Ashqelon;Haifa_Ashqelon	16.1	16.1	28.922	4	0	37.905	114	0.0540543	0.985116	-0.0594116	-0.151975	0.182491	0.852366	-0.191666
27.4167	26.5308	27.149	27.2313	27.5042	27.0656	27.365	27.2963	27.6114	26.96	26.8409	26.3109	25.7444	27.234	25.73	25.9713	27.119	26.2643	26.307	24.8018	25.7849	25.0361	26.1715	25.7311	25.5321				+			+				Akko_Palmachim;Habonim_Palmachim	9.5	9.5	26.869	2	0	11.989	23	0.17863	0.913078	-0.0932678	-0.452713	1.30614	0.245206	0.794372
27.3101	26.9351	26.8978	27.0027	26.995	26.9596	27.027	27.6446	27.3018	27.0033	27.8618	27.6491	28.7078	27.335	28.1081	26.6021	26.8398	27.351	27.1294	26.6157	26.8234	26.7387	26.7459	27.2257	26.5147								+	+		Haifa_Ashqelon;Haifa_Palmachim	27.7	16	26.629	2	0	323.31	321	0.501771	0.667126	-0.159118	-1.07212	2.23186	0.0723636	-0.904236
23.0683	25.7161	25.8944	25.8498	25.8734	25.4682	26.3749	26.6843	25.7792	26.361	26.2854	26.9106	25.1037	26.6626	26.8075	25.2491	25.4596	25.5454	25.2953	25.4637	25.8232	24.1524	24.9788	23.5398	25.5123						+					Akko_Ashqelon	8.6	8.6	31.604	3	0	18.47	36	0.719967	0.583607	-0.853136	-1.4301	0.871354	0.384463	-1.07355
23.5156	23.5598	24.0812	23.451	23.1289	22.7212	23.7617	23.3936	23.2758	23.9139	23.5047	24.5819	23.4594	23.8953	24.2261	23.0158	23.4275	23.8089	23.718	23.82	23.0255	21.3791	23.6418	22.7549	20.9386				+					+		Habonim_Palmachim;Haifa_Palmachim	5.6	5.6	57.719	2	0	27	26	0.2085	0.910584	0.134024	0.517621	0.743248	0.442563	-0.386225
30.1777	30.2765	30.2265	30.1294	30.0393	30.1015	30.2493	30.1833	30.2825	30.1905	30.9302	30.9285	31.1911	31.0162	31.0503	30.0956	29.6214	30.1163	30.3842	30.1125	29.8528	30.2197	29.6784	30.0765	30.102		+			+			+	+		Akko_Haifa;Habonim_Haifa;Haifa_Ashqelon;Haifa_Palmachim	12.9	2.3	72.17	9	0	198.07	661	0.254941	0.879008	-0.0315224	-0.614459	6.06028	0	-0.853382
31.3211	31.4132	31.6436	31.0865	31.4277	33.2941	31.0567	32.2729	31.6005	32.0239	31.4752	31.9286	32.6382	31.5003	31.9709	32.9748	32.6769	31.7938	33.2997	33.4035	31.7315	33.5465	33.61	32.961	33.311			+	+							Habonim_Ashqelon;Habonim_Palmachim	7	2.9	27.668	2	0	21.572	409	0.925846	0.514217	-0.671194	-1.74786	1.28621	0.253188	-0.524218
26.8968	26.5127	26.0991	26.4231	26.4232	27.5609	26.7514	27.3164	26.7847	26.6395	26.7908	26.731	26.3802	26.5346	26.5458	27.2444	27.5979	27.2219	27.0036	27.6801	26.8582	27.9371	27.8313	27.811	28.1397			+	+				+	+		Habonim_Ashqelon;Habonim_Palmachim;Haifa_Ashqelon;Haifa_Palmachim	29.3	29.3	20.378	4	0	209.17	202	1.39173	0.255137	-0.539568	-2.43982	0.377289	0.704262	-0.125506
27.6779	28.2346	28.8447	28.4862	27.5361	26.9468	26.9298	27.1687	27.0656	27.4954	27.7564	27.4156	27.0079	27.1891	26.9767	28.9706	28.9118	29.0161	29.3426	29.1539	28.7081	26.9973	28.063	29.1292	27.9291			+			+		+			Akko_Ashqelon;Habonim_Ashqelon;Haifa_Ashqelon	15.4	15.4	14.198	2	0	28.707	65	2.33635	0.0816	1.03462	3.88996	1.84311	0.113444	0.886748
28.9996	28.4763	28.281	28.8553	29.4868	28.4618	27.5516	28.7077	28.4434	28.083	27.3388	28.404	28.8221	28.4175	27.9832	30.4497	29.8339	29.4021	29.6581	29.2595	28.2533	28.0279	29.6329	29.2846	29.2596			+			+		+			Akko_Ashqelon;Habonim_Ashqelon;Haifa_Ashqelon	88	0	28.031	2	0	87.459	309	1.06681	0.427257	0.570266	1.95937	1.03425	0.316612	0.626684
28.8019	28.9227	29.4076	29.0166	28.3653	28.5403	27.9247	27.8569	28.435	27.9514	28.6416	28.5812	28.3545	28.3342	28.0611	29.198	30.0264	30.1918	30.0758	29.4852	29.6979	27.4177	28.9977	29.9313	28.9925			+			+		+			Akko_Ashqelon;Habonim_Ashqelon;Haifa_Ashqelon	29.7	29.7	46.056	11	0	323.31	384	2.05734	0.116182	0.76116	3.44468	1.48291	0.186385	0.508288
29.0192	29.4452	29.5769	29.2125	28.9098	28.7439	28.4263	28.5703	28.7609	28.6392	29.1721	28.3615	28.6481	28.8425	28.7245	29.828	29.7902	30.0329	30.051	29.5244	29.6979	28.3812	28.9982	29.6657	28.926			+			+		+			Akko_Ashqelon;Habonim_Ashqelon;Haifa_Ashqelon	22.4	22.4	15.368	4	0	23.274	13	2.60277	0.065	0.604596	4.33476	1.53632	0.170824	0.482981
27.5007	26.5247	26.9239	26.5592	27.2654	26.746	26.6636	27.6192	27.061	27.5299	27.2645	26.7676	26.3745	27.2846	26.4884	26.0615	24.4823	26.487	26.2449	25.7282	25.9645	26.0557	26.1426	25.7311	26.3282			+	+		+	+		+		Akko_Ashqelon;Akko_Palmachim;Habonim_Ashqelon;Habonim_Palmachim;Haifa_Palmachim	10.6	10.6	59.285	5	0	41.458	13	0.255875	0.880285	-0.169122	-0.61636	0.17289	0.85324	0.118887
26.7979	25.9944	26.1446	26.185	26.6835	26.1498	26.569	26.5563	26.7804	26.3774	26.2677	26.6061	26.1838	26.5067	26.3411	25.2929	26.3873	27.0234	25.5014	24.6379	25.7632	24.8646	25.0674	25.9099	25.427				+			+		+		Akko_Palmachim;Habonim_Palmachim;Haifa_Palmachim	2.4	2.4	85.156	2	0	12.525	71	0.275934	0.874337	-0.125518	-0.656803	0.0395955	0.956031	-0.0199944
30.2606	30.8558	30.1938	30.5826	30.1392	30.7958	29.4066	29.4605	29.8885	29.9574	30.703	30.0704	30.3907	30.4517	30.3482	30.8636	31.1451	31.2626	31.583	31.2014	30.6239	30.6115	31.2098	31.0449	31.2296			+			+	+	+	+		Akko_Ashqelon;Akko_Palmachim;Habonim_Ashqelon;Haifa_Ashqelon;Haifa_Palmachim	36.8	19.2	14.318	5	0	50.841	204	0.944897	0.5112	0.504609	1.77666	0.0277779	0.964878	0.0136181
27.556	27.2	26.2577	26.3273	26.8309	25.8118	25.3216	25.6535	25.9684	25.131	25.877	26.0096	26.0796	26.2229	25.735	27.0335	26.3894	26.1739	24.2725	26.7582	25.9759	27.1234	27.2725	26.6294	27.6887						+	+		+		Akko_Ashqelon;Akko_Palmachim;Haifa_Palmachim	9.7	1.5	50.8	2	0	13.091	6	2.57285	0.0627692	1.25712	4.28374	1.91813	0.108903	0.849546
29.4616	29.0548	29.3488	29.2331	29.709	29.4306	29.382	29.7079	29.648	29.5026	28.9628	29.2635	28.7521	29.08	28.7243	28.584	28.3924	28.5869	28.726	28.2439	28.566	28.2747	28.7975	28.4264	28.704			+	+	+	+	+	+			Akko_Ashqelon;Akko_Haifa;Akko_Palmachim;Habonim_Ashqelon;Habonim_Palmachim;Haifa_Ashqelon	13.1	13.1	51.906	6	0	39.157	104	0.680099	0.59185	-0.172756	-1.36673	1.57357	0.164408	0.404914
26.3423	24.9261	26.0338	25.9571	25.8774	23.0938	23.4338	24.6275	24.8202	24.8384	24.1363	24.0484	22.8689	24.6248	26.0535	25.4703	27.033	27.0513	27.8816	26.383	26.4052	23.3556	23.4442	26.6404	24.1134						+		+			Akko_Ashqelon;Haifa_Ashqelon	13.2	13.2	19.341	2	0	12.248	15	1.996	0.1192	1.39736	3.49266	1.24275	0.257803	1.11157
29.0439	29.323	29.3502	29.3618	28.9891	28.7188	28.7606	28.4867	28.8382	28.5828	29.2965	29.6721	28.7226	29.2468	28.8032	29.9485	29.9731	29.8951	29.7917	29.8439	29.5969	28.182	29.4307	29.7936	29.644			+			+		+			Akko_Ashqelon;Habonim_Ashqelon;Haifa_Ashqelon	27.7	27.7	23.626	7	0	67.795	185	3.09156	0.076	0.536206	5.21253	0.129342	0.896289	0.065366
27.23	27.2501	27.5647	27.3749	27.1956	26.7725	26.8671	26.9382	26.9501	26.8127	27.489	27.0861	27.3797	24.3312	27.2348	28.2423	27.9479	27.9487	27.891	28.2943	27.6919	26.8688	27.3919	27.7579	27.7227			+		+	+	+	+			Akko_Ashqelon;Akko_Haifa;Akko_Palmachim;Habonim_Ashqelon;Haifa_Ashqelon	6.2	6.2	20.944	2	0	15.451	42	3.4884	0.052	0.45494	5.99614	0.0862774	0.927155	0.0256754
24.1622	25.0872	25.1364	25.5202	24.8068	25.7707	25.743	26.0783	25.7336	25.8898	25.541	25.7691	25.4147	25.112	26.3262	25.4434	25.7272	26.0399	25.3709	25.7993	26.0962	26.3836	25.5626	26.0617	25.79				+							Habonim_Palmachim	14.5	14.5	31.812	2	0	323.31	131	2.30094	0.0781176	-0.900558	-3.83238	1.2775	0.247343	-0.69008
28.0509	28.4319	28.3953	28.4889	28.4195	27.8394	27.7809	28.8395	27.8688	27.8043	28.0546	28.023	27.9876	28.2537	28.0899	27.8908	27.6265	28.2561	27.915	27.9985	28.3592	28.9204	28.3479	28.3284	28.3898			+						+		Habonim_Ashqelon;Haifa_Palmachim	60.5	0	50.123	2	0	195.32	433	0.774409	0.571743	0.330751	1.51552	1.79119	0.122421	0.27555
28.5367	28.7038	29.0115	28.3982	28.7867	28.8261	28.4284	28.2142	28.3162	28.7359	28.3787	28.9195	28.6934	28.6269	28.9035	29.0004	28.9164	28.2772	28.4339	28.9741	28.7803	29.2385	29.2205	29.1822	29.4684				+			+		+		Akko_Palmachim;Habonim_Palmachim;Haifa_Palmachim	15.4	15.4	34.7	6	0	39.719	59	0.550119	0.653915	0.183216	1.15412	0.0413126	0.960188	-0.0170383
27.4703	27.8853	27.4918	27.569	27.5775	27.8905	27.5611	27.3908	27.8534	27.3959	27.3689	27.1415	27.5802	27.4414	27.7524	27.7846	27.6281	27.4285	27.6285	27.6086	28.2616	28.0245	27.958	27.9145	27.888				+			+		+		Akko_Palmachim;Habonim_Palmachim;Haifa_Palmachim	2.5	2.5	241.43	5	0	31.041	69	0.0529304	0.982187	-0.0195736	-0.148979	0.52949	0.572505	0.141893
26.917	27.3161	27.1519	27.3319	27.4556	27.7523	27.3595	27.3471	27.1493	27.5884	26.6655	27.38	27.198	27.2031	27.4024	26.9512	27.0837	27.0777	27.3514	27.545	27.6279	27.5961	27.6286	27.5264	27.494				+							Habonim_Palmachim	12.4	12.4	51.886	3	0	109.88	177	0.740878	0.578154	-0.204796	-1.46305	0.154505	0.874875	0.0647133
27.0792	26.0653	23.3882	27.0213	26.9424	25.807	26.6657	27.3215	26.4798	23.912	27.5192	27.7764	25.7008	28.7968	23.9509	27.065	25.7743	25.4991	26.0669	24.4975	25.0091	24.1883	25.4915	24.6069	24.6973				+			+		+		Akko_Palmachim;Habonim_Palmachim;Haifa_Palmachim	44.3	6.9	50.134	2	0	13.514	10	0.211591	0.911147	0.208528	0.531231	0.43595	0.649533	-0.671285
27.8911	28.2379	27.9417	28.1165	27.8392	28.2713	28.0209	28.1418	28.1923	28.1094	28.0341	28.0759	27.8986	28.0244	27.7244	28.2122	28.2458	28.0487	27.9058	28.0556	28.307	28.8123	28.5512	28.2111	28.2934				+					+		Habonim_Palmachim;Haifa_Palmachim	2.3	2	252.46	4	0	179.56	202	0.868151	0.511794	-0.141838	-1.66011	0.222744	0.842312	0.0538338
26.2058	25.9517	25.6321	26.148	25.9935	25.5682	26.3629	26.8099	26.1482	26.0033	26.7415	26.9437	26.1285	26.7086	25.7552	26.5952	26.418	26.2724	26.4134	26.5802	22.493	26.0893	26.079	26.0676	26.2654			+								Habonim_Ashqelon	7.1	7.1	56.871	3	0	18.638	11	0.373543	0.787399	-0.192297	-0.844141	1.047	0.31225	-0.469275
27.918	27.8112	27.8956	28.1952	28.3013	28.6201	28.3526	28.2982	28.0653	27.8437	27.7199	28.1146	28.425	28.241	27.6169	28.9671	28.7368	28.6705	29.1512	29.2603	28.3558	28.2268	29.083	29.2402	29.3109			+	+		+		+			Akko_Ashqelon;Habonim_Ashqelon;Habonim_Palmachim;Haifa_Ashqelon	31.2	31.2	8.6488	2	0	62.615	124	0.641148	0.627453	-0.21173	-1.30406	0.0013852	0.996715	0.000744247
30.2455	30.4224	30.2332	29.972	30.2292	30.5046	30.8714	30.6445	30.727	30.8122	29.8452	30.3316	30.432	30.0428	30.3946	30.7992	30.2984	30.186	30.8149	31.2416	30.3972	30.114	30.8923	30.6592	30.9545					+						Akko_Haifa	5.8	5.8	39.671	2	0	51.826	143	3.02493	0.0633333	-0.49151	-5.0876	0.0288414	0.967395	0.0112
31.7915	32.1924	31.6318	31.6013	31.5798	31.7077	31.7529	31.9858	31.9081	31.9405	31.3627	31.5399	31.6518	31.3116	31.452	32.1889	31.4864	31.5916	31.9442	32.2095	32.0255	32.2418	32.2654	32.1027	32.1127				+	+		+		+		Akko_Haifa;Akko_Palmachim;Habonim_Palmachim;Haifa_Palmachim	9.1	9.1	28.763	2	0	39.287	279	0.342578	0.825845	-0.0996613	-0.786241	1.28279	0.250523	0.295724
26.9903	26.0221	26.3051	26.3136	26.6172	26.6058	26.6637	26.4524	26.8305	26.0252	26.5206	25.8414	25.8946	26.1429	25.8877	24.6165	25.9366	26.1678	26.3434	25.6924	25.8659	25.843	26.0868	25.8689	23.6728							+				Akko_Palmachim	16.4	16.4	50.243	5	0	68.457	13	0.115634	0.945492	-0.0658421	-0.307602	1.0167	0.320238	0.39225
28.5592	28.5254	28.3128	28.2888	28.3403	28.6444	28.3291	28.5183	28.4494	28.2764	28.3949	28.2406	28.153	28.2912	28.1866	29.0732	28.3225	28.1767	28.5566	28.6147	28.6442	29.183	28.9446	28.6476	28.9654				+			+		+		Akko_Palmachim;Habonim_Palmachim;Haifa_Palmachim	1.3	1.3	199.71	2	0.0020964	11.852	41	0.172492	0.914465	-0.0382153	-0.439089	1.19092	0.273158	0.152059
23.4974	23.7082	23.8562	23.5558	23.209	23.0542	23.0789	22.8659	23.2805	23.2664	23.2982	23.3022	22.8297	23.3889	23.5436	23.2663	23.2482	23.2119	23.1066	23.5704	23.6232	23.9031	23.5259	23.2874	23.7196							+				Akko_Palmachim	4.2	4.2	70.202	2	0	27.373	12	2.04734	0.114261	0.456154	3.42906	0.969446	0.338841	0.292816
29.2176	29.2504	29.6023	29.6212	28.9256	28.7596	28.5477	28.5392	28.6317	28.7091	29.4079	28.5474	28.646	28.5369	28.5814	29.3787	28.5652	30.0518	29.9611	29.8969	29.4051	28.3457	29.1427	29.6548	29.0041						+					Akko_Ashqelon	18.9	18.9	12.617	2	0	43.085	75	2.96835	0.053	0.685954	4.98289	1.5892	0.161333	0.579478
23.4085	22.9774	23.351	23.5491	23.5544	23.2232	23.4349	23.1754	23.0128	23.612	24.1219	23.2999	23.8431	23.5554	23.0579	23.5716	23.6711	23.827	23.4085	24.2552	23.3903	23.88	24.1509	23.9901	23.8303							+				Akko_Palmachim	7.9	7.9	44.906	3	0	20.645	52	0.207083	0.90439	0.0764244	0.514591	0.437106	0.650235	-0.207566
31.5949	32.062	31.711	31.4603	31.5272	31.843	31.6329	31.7269	31.7297	31.8213	31.6388	31.7398	31.7119	31.6844	31.6564	31.9409	31.7741	31.6513	31.5494	31.6296	32.1034	32.2665	32.0753	31.8077	31.7513									+		Haifa_Palmachim	18.5	5.8	101.9	16	0	185.98	932	0.301615	0.85412	-0.0796913	-0.70753	0.0499274	0.959008	-0.0151798
26.7851	27.3306	26.8141	26.8692	27.3831	27.8159	26.9696	26.8353	27.0554	26.9048	26.5415	26.9177	27.0019	27.0192	27.7721	27.7612	27.7394	27.8806	27.8238	28.3225	27.6424	28.2066	27.3978	27.2759	27.7112			+			+		+			Akko_Ashqelon;Habonim_Ashqelon;Haifa_Ashqelon	12.2	6.4	51.613	5	0	36.848	55	0.137556	0.930127	-0.0798058	-0.359502	0.0201994	0.971859	-0.0140877
29.969	30.2695	29.6981	29.5788	29.9282	30.2635	30.2995	30.0942	30.2679	30.4696	30.0271	30.0521	30.2837	29.7075	30.1637	30.6364	30.0443	30.1915	30.1126	30.6002	30.3307	31.0204	30.6647	30.5924	30.5721				+					+		Habonim_Palmachim;Haifa_Palmachim	9.2	9.2	36.9	3	0	32.028	149	1.71604	0.155135	-0.390208	-2.9221	0.477666	0.615881	-0.158102
25.8231	25.6235	23.9077	26.8554	25.5439	25.5037	24.6453	26.4458	25.8524	24.9154	25.873	25.6938	25.5555	25.6943	25.7224	26.1919	25.5925	26.0608	25.6882	25.8273	26.2725	24.6487	25.7714	26.5309	26.4422									+		Haifa_Palmachim	12.5	12.5	80.961	6	0	111.87	21	0.0482552	0.990641	0.0781979	0.136447	0.124993	0.894393	-0.157078
29.7546	30.213	29.4438	30.0151	29.7907	30.5232	29.6595	29.6918	29.9187	29.686	29.6415	29.6397	29.8361	29.3796	29.498	30.5312	30.0655	30.0917	30.1874	30.1064	30.0366	30.7064	30.2738	30.0413	29.8696								+	+		Haifa_Ashqelon;Haifa_Palmachim	9	9	47.466	4	0	320	193	0.0924792	0.968119	-0.0523941	-0.250916	0.843175	0.38825	0.244478
26.2501	26.0062	26.0271	25.6202	25.9504	25.6401	26.1082	25.9399	26.1305	25.7584	26.1771	26.46	25.5837	26.1651	25.7583	26.0091	25.4928	24.1212	25.1265	24.335	25.0446	24.063	24.533	24.9029	25.2705				+			+		+		Akko_Palmachim;Habonim_Palmachim;Haifa_Palmachim	2.9	2.9	107.13	3	0	19.874	22	0.15365	0.923792	0.0554039	0.396614	0.116335	0.905428	-0.0580101
30.3584	30.3283	30.3227	30.2192	30.1354	30.1982	30.3543	30.5951	30.3554	30.4014	30.3952	30.4843	30.128	30.3654	30.2744	30.6144	30.3575	30.5392	30.5218	30.6351	30.2863	30.364	30.4537	30.3698	30.3797			+								Habonim_Ashqelon	55.6	55.6	31.174	11	0	323.31	780	0.714524	0.586764	-0.108108	-1.42149	0.335083	0.737295	-0.0566879
25.4022	25.4962	25.57	25.2717	25.1781	25.0247	25.2013	25.4454	25.4254	25.0665	25.2637	25.2189	25.3773	25.4842	25.5124	25.326	23.792	25.052	24.9971	25.4304	25.366	23.2145	25.8587	25.6977	25.8917							+				Akko_Palmachim	23.3	23.3	10.034	2	0	12.16	23	0.658759	0.608204	0.150984	1.33249	0.047242	0.95505	0.0123299
25.611	25.3712	25.7103	25.3428	25.4191	25.5581	25.7216	25.6611	25.5025	25.7115	25.8611	25.5586	25.4971	25.8416	26.0855	25.8738	25.8093	25.9233	25.8587	26.0895	25.6897	25.7272	25.5218	25.7997	25.88			+			+					Akko_Ashqelon;Habonim_Ashqelon	16.7	16.7	48.102	5	0	34.927	64	0.871924	0.527914	-0.140081	-1.66588	1.19092	0.26961	-0.27789
27.1806	26.9977	26.5835	26.9425	27.0427	27.2126	26.8108	26.9606	27.0746	26.8226	26.8991	26.9591	27.176	26.6955	26.6979	25.1502	27.5807	27.3349	27.2265	27.6111	26.8282	27.792	27.6225	27.3935	27.54			+			+		+			Akko_Ashqelon;Habonim_Ashqelon;Haifa_Ashqelon	16	2.8	44.087	5	0	40.211	49	0.0777965	0.96846	-0.0268505	-0.213875	0.189323	0.852213	0.0638653
29.9873	30.1016	29.8195	29.9457	30.1025	29.995	29.8501	30.0328	29.9077	29.8592	29.8878	29.7959	29.9399	29.8858	29.9227	30.3184	29.9084	29.9067	30.2892	30.6082	29.8907	30.7767	30.5946	30.3295	30.5327							+		+		Akko_Palmachim;Haifa_Palmachim	8.3	6.9	228.58	13	0	323.31	551	0.442922	0.725306	0.0623859	0.969598	0.955795	0.340982	0.104942
27.2985	27.1749	27.734	27.57	27.1481	26.3954	27.2933	27.5263	27.265	26.8393	26.9165	27.3148	27.2192	27.4537	27.2133	27.8043	28.0811	27.9407	27.4866	27.6784	27.612	27.7036	26.6871	28.0734	27.6677						+		+			Akko_Ashqelon;Haifa_Ashqelon	10.1	10.1	107.11	7	0	48.049	87	0.69475	0.588806	0.32123	1.3901	0.527442	0.573277	0.1616
28.2443	28.3536	28.2224	27.9742	27.95	28.1522	28.87	28.3116	28.6108	28.461	28.202	27.8533	28.3637	28.0447	28.4213	27.9404	28.1726	29.1665	28.159	28.5327	28.9202	29.2151	28.3866	28.6299	28.4189				+							Habonim_Palmachim	14.1	14.1	24.366	2	0	33.961	83	1.27047	0.314035	-0.332233	-2.26093	0.0780661	0.936905	-0.0281384
30.4587	30.8339	30.6984	30.494	30.3433	30.4876	30.8682	30.2683	30.1209	30.1179	29.7992	30.338	30.8758	30.6761	30.6404	30.6318	31.276	31.2065	30.8953	30.9126	30.9326	29.504	30.6211	31.0113	30.1143						+					Akko_Ashqelon	17.4	17.4	16.663	3	0	67.897	130	0.553946	0.652488	0.193064	1.16054	0.191697	0.850387	0.099762
30.6941	30.7114	30.6443	30.4514	30.5892	30.6368	30.6453	30.6232	30.6085	30.5749	31.6488	31.5191	31.5722	31.625	31.6933	31.0386	31.0489	30.8076	30.8281	31.0163	30.6318	30.7337	30.7961	30.7204	30.8766		+	+		+	+	+	+	+		Akko_Ashqelon;Akko_Haifa;Akko_Palmachim;Habonim_Ashqelon;Habonim_Haifa;Haifa_Ashqelon;Haifa_Palmachim	12.7	11	94.303	12	0	181.52	543	0.00229831	1	0.000330353	0.00682458	6.99779	0	-0.993605
26.6043	26.4007	26.2894	26.3357	26.6521	26.6826	27.1126	27.2719	27.3126	26.9358	26.8359	26.8475	26.6351	26.6584	27.0656	26.6878	27.3132	27.8083	27.2105	27.5034	26.9714	26.4512	27.4225	27.1465	27.3068			+	+							Habonim_Ashqelon;Habonim_Palmachim	14.4	6	73.647	5	0	53.66	86	2.65838	0.0632727	-0.606662	-4.43036	1.96849	0.106	-0.352058
26.702	27.1907	26.7247	26.7178	26.9964	27.0102	26.4809	27.4215	26.8979	26.8276	26.7471	26.7888	26.8726	27.006	26.8651	28.0071	23.5065	26.8848	27.1344	27.3027	27.5332	27.469	27.496	27.0441	27.2867				+					+		Habonim_Palmachim;Haifa_Palmachim	13	13	39.353	3	0	16.935	22	0.129064	0.943082	-0.0613338	-0.339589	0.033622	0.965199	0.010358
31.7501	32.0673	31.8012	31.5092	31.7198	32.0593	31.9645	31.8812	31.9735	31.9857	31.3787	31.7506	31.9425	31.3729	31.9137	32.6262	31.7332	31.8446	32.215	32.3844	32.0719	32.1195	32.4999	32.1211	31.9727				+					+		Habonim_Palmachim;Haifa_Palmachim	20.9	20.9	18.179	4	0	42.499	264	1.20538	0.339355	-0.203325	-2.16483	0.265474	0.779942	0.0978386
32.1211	32.5207	32.3405	32.0877	32.2574	32.5718	31.8258	32.2603	32.2997	32.1409	32.6488	32.2404	32.7712	32.3995	32.9723	32.6504	32.6583	32.7044	32.5253	32.813	32.3384	32.9399	32.7018	32.7665	32.6308			+	+		+					Akko_Ashqelon;Habonim_Ashqelon;Habonim_Palmachim	31.2	18.8	13.433	4	0	29.975	404	0.119642	0.945407	0.045784	0.317213	1.25715	0.254783	-0.340967
29.005	29.4629	29.2979	29.3515	29.0655	29.0494	28.535	28.6189	28.5124	28.3405	29.3145	29.0137	28.9807	29.2474	29.0296	29.4522	29.7546	29.9228	29.4139	29.2582	29.6111	28.49	29.1234	29.5864	28.98					+	+					Akko_Ashqelon;Akko_Haifa	20.4	20.4	22.622	5	0	30.389	223	2.55573	0.0614286	0.62531	4.25468	0.507052	0.588878	0.119401
30.7663	30.6528	30.5434	30.4969	30.6048	30.7941	30.7415	30.8083	30.7754	30.6444	30.5101	30.8277	30.7882	30.5752	30.6148	30.9736	30.9084	30.8166	31.2422	31.586	30.6319	30.4926	30.7766	30.9634	31.1051			+								Habonim_Ashqelon	11.1	5.3	92.691	8	0	60.106	308	1.45964	0.238	-0.139904	-2.54015	0.273196	0.77683	-0.0503819
30.1255	30.2475	30.2193	30.1694	30.0038	29.904	29.8803	30.2066	29.9193	29.6676	30.2964	30.1321	30.2341	30.1344	29.9519	30.1115	30.3322	30.404	30.458	30.4664	30.2325	29.9038	29.9916	30.3237	30.0962						+					Akko_Ashqelon	48.6	48.6	16.589	9	0	62.108	327	1.41559	0.25625	0.237526	2.47505	0.0157076	0.979385	0.00332794
24.9439	24.6819	25.0274	25.0101	24.9034	24.6384	24.5005	24.8531	25.2734	25.2452	25.2873	24.8197	23.9069	25.2668	24.3052	24.7228	23.8519	23.7426	24.19	23.318	24.6847	23.6691	23.9416	24.1562	23.6753			+	+		+	+				Akko_Ashqelon;Akko_Palmachim;Habonim_Ashqelon;Habonim_Palmachim	9.9	9.9	41.568	3	0	22.355	40	0.0230537	0.990935	0.0112522	0.0669023	0.301232	0.764406	0.196174
27.468	27.6885	27.4629	27.4611	27.6309	27.2901	27.6173	27.7243	27.5492	27.8084	27.8498	27.5683	27.8243	27.3446	27.6179	27.7312	27.2641	27.1826	28.1369	27.8574	27.6895	28.3507	28.2262	28.0186	28.3343				+			+		+		Akko_Palmachim;Habonim_Palmachim;Haifa_Palmachim	4.8	4.8	46.95	3	0	19.119	61	0.222909	0.903071	-0.0555523	-0.548166	0.428591	0.654056	-0.0986866
25.7327	25.6523	25.7227	25.7257	25.3946	25.8074	25.6677	25.702	26.2502	25.7446	24.7292	25.8475	25.8712	25.8845	25.7663	26.2154	26.3031	26.4222	26.8097	26.885	25.7225	24.922	25.4221	26.4993	26.5243			+			+		+			Akko_Ashqelon;Habonim_Ashqelon;Haifa_Ashqelon	22.3	22.3	14.824	2	0	25.753	12	0.77506	0.576519	-0.188808	-1.51653	1.42987	0.2016	-0.196796
26.4489	26.489	26.4598	26.2003	26.6012	26.4946	26.3984	26.5264	26.1585	26.6812	26.206	26.3653	25.7299	26.0293	26.0051	26.6668	26.6027	26.3702	26.2717	26.5443	26.4142	26.5387	25.9315	26.5893	26.3791								+			Haifa_Ashqelon	15.2	15.2	24.916	3	0	44.25	16	0.0386425	0.990299	-0.011964	-0.110329	1.75261	0.127512	0.372752
32.6763	32.3041	32.5053	32.5774	32.5893	32.5695	32.8872	32.7884	32.8102	32.7232	32.7982	32.6989	32.5088	32.9503	32.5501	32.2604	32.4357	32.415	32.3324	32.176	32.0164	31.9569	31.9494	32.0864	32.2728				+		+	+	+	+		Akko_Ashqelon;Akko_Palmachim;Habonim_Palmachim;Haifa_Ashqelon;Haifa_Palmachim	37.4	37.4	56.261	14	0	323.31	1512	1.58952	0.206211	-0.225241	-2.73284	0.872134	0.387	-0.170781
29.6766	29.7017	29.5518	29.3354	29.4385	29.2994	29.8347	29.9986	29.7965	29.3645	29.9947	29.426	29.2823	29.7451	29.1357	29.9767	29.6783	29.8003	30.0616	30.1156	29.4063	29.7527	29.7755	29.634	29.9403			+								Habonim_Ashqelon	10.6	1.7	51.096	2	0	12.284	67	0.330305	0.833543	-0.117976	-0.762924	0.0497391	0.956766	0.0240421
29.0883	29.0773	28.8298	28.9276	28.9872	29.0975	28.9329	29.4265	29.1824	29.0713	29.1517	28.9981	28.8846	29.0675	28.9436	29.4923	29.3203	29.2912	29.4421	29.5142	29.0455	28.882	29.1994	29.1151	29.3818			+					+			Habonim_Ashqelon;Haifa_Ashqelon	14.5	9	17.832	2	0	19.156	44	0.886786	0.534727	-0.160109	-1.68855	0.156479	0.876013	-0.0270679
25.2871	25.3925	25.3315	25.3188	25.7548	25.1562	25.1862	25.1634	25.2808	25.1634	25.8824	25.578	25.5541	25.9297	25.6019	25.6052	24.9013	25.4158	25.6181	25.6763	25.501	25.6166	25.9405	25.3746	25.6594					+		+				Akko_Haifa;Akko_Palmachim	6.9	6.9	51.191	2	0	23.253	12	1.46088	0.241244	0.226926	2.54198	1.41248	0.208786	-0.292302
26.8213	27.0512	26.8636	26.5301	26.5568	27.1679	26.7548	26.5447	27.0454	26.7811	26.7788	26.629	26.7327	26.7661	26.6569	27.2662	26.6421	26.7041	27.0491	27.4534	26.9903	27.0738	27.1308	27.1758	27.472				+					+		Habonim_Palmachim;Haifa_Palmachim	3.6	3.6	160.06	5	0	30.689	69	0.265325	0.867283	-0.0941761	-0.635507	0.202699	0.84362	0.0519035
26.7058	26.5712	26.7768	26.7124	26.4209	26.5898	26.9571	26.966	26.7094	26.8373	26.497	26.7701	26.8758	26.4583	26.7327	26.9322	27.3189	26.9762	26.9491	27.1076	26.6199	26.3921	26.9114	27.388	27.063			+					+			Habonim_Ashqelon;Haifa_Ashqelon	19.9	19.9	44.614	5	0	255.89	115	0.965513	0.506701	-0.174488	-1.80774	0.106433	0.912674	-0.0293777
25.6167	24.4586	24.6004	23.8752	24.7624	24.4448	25.9335	26.6473	24.9705	25.2758	25.5697	25.3224	24.8724	25.4432	24.5315	25.5315	25.3675	25.668	25.6304	25.7502	26.2105	25.558	24.9282	25.6394	25.7246			+								Habonim_Ashqelon	7	7	34.303	2	0	15.321	49	0.871181	0.513167	-0.791722	-1.66474	0.713147	0.456752	-0.485166
24.6632	25.4673	24.2335	24.6255	25.3181	25.2278	24.2281	24.3182	24.4048	24.442	24.5255	24.6691	24.5291	24.5725	24.5546	23.8177	24.5438	24.8865	23.1766	24.1504	25.1772	25.3275	25.0165	24.6055	24.9509									+		Haifa_Palmachim	2	2	141.05	2	0	15.595	9	0.549659	0.646731	0.337345	1.15335	0.610832	0.517567	0.29137
31.2771	31.5567	31.4336	31.3089	31.1783	31.2644	31.2181	31.4521	31.4573	31.0569	31.2537	31.2886	31.3325	31.3129	31.2754	31.8072	31.5499	31.5233	31.6396	31.7918	31.3228	31.0404	31.3728	31.5999	31.4937			+			+		+			Akko_Ashqelon;Habonim_Ashqelon;Haifa_Ashqelon	37.9	11.5	30.205	10	0	323.31	500	0.253057	0.8792	0.0611526	0.610617	0.387072	0.702107	0.0583046
28.6136	28.8871	28.4487	28.1875	28.4968	28.5506	28.5423	28.423	28.4483	28.6699	28.5403	28.5136	28.2955	28.5937	28.4402	28.8699	28.7862	28.6567	28.7151	29.0652	28.8556	29.0565	28.9774	28.5205	29.1809						+	+	+	+		Akko_Ashqelon;Akko_Palmachim;Haifa_Ashqelon;Haifa_Palmachim	3.3	1.7	136.27	2	0	12.19	62	0.000191193	1	-6.94275e-05	-0.000569101	0.155365	0.875561	0.0500816
29.5579	29.5976	29.8738	29.4994	29.6135	29.3137	29.4006	29.9399	29.5173	29.8424	29.7396	29.8926	29.3188	29.5772	29.466	30.2845	30.0499	30.0695	30.1203	30.2551	29.9893	29.9783	29.8539	30.1067	30.2608			+	+		+	+	+	+		Akko_Ashqelon;Akko_Palmachim;Habonim_Ashqelon;Habonim_Palmachim;Haifa_Ashqelon;Haifa_Palmachim	38.4	38.4	34.418	8	0	323.31	444	0.0664641	0.97887	0.025647	0.184653	0.0911602	0.926063	0.0295948
28.3085	28.8148	28.1659	28.369	28.7787	28.5033	28.1413	28.1746	28.3366	28.4287	28.3573	28.2134	28.364	28.2573	28.3413	28.0776	28.7566	28.6933	28.2788	28.5217	28.6631	29.2085	28.7093	28.6061	28.5352							+		+		Akko_Palmachim;Haifa_Palmachim	1.9	1.9	231.91	4	0	131.51	49	0.547125	0.644095	0.170464	1.14909	0.668049	0.479925	0.180682
28.2543	28.4432	28.1065	27.9071	28.1145	28.3973	28.3789	28.0135	28.304	28.1747	29.3281	29.2103	28.7387	29.4022	28.8117	28.5637	28.7197	28.6115	28.2936	28.7115	28.2027	28.2735	28.0294	28.3067	28.5945		+	+		+	+		+	+		Akko_Ashqelon;Akko_Haifa;Habonim_Ashqelon;Habonim_Haifa;Haifa_Ashqelon;Haifa_Palmachim	3.8	3.8	70.883	3	0	25.286	125	0.337183	0.827566	-0.0885788	-0.776019	3.36669	0.00584615	-0.933091
29.6602	29.9282	29.9999	29.9567	29.5747	29.1072	29.645	29.9784	29.6117	29.7511	29.668	29.5822	29.7997	29.6092	29.6937	29.7767	30.2883	29.9724	29.8869	30.2658	30.005	28.9856	29.388	29.8581	29.5724								+			Haifa_Ashqelon	23.8	23.8	27.748	6	0	197.02	136	0.59528	0.637789	0.205261	1.22917	0.84807	0.386614	0.153371
25.7047	26.1594	25.8145	25.9469	25.9815	26.0253	25.8649	25.7572	25.8167	25.8468	26.2729	25.9674	26.2038	26.1392	26.1924	26.2227	25.7199	25.9868	25.8573	26.1901	25.606	26.4266	26.1364	25.8436	26.0684					+						Akko_Haifa	4.4	4.4	86.034	3	0	19.39	51	0.279268	0.870496	0.0592014	0.663453	1.4444	0.199481	-0.233778
34.7048	34.9068	34.8591	34.6081	34.5305	34.4571	34.4492	34.6165	34.6877	34.7326	35.1419	34.7986	34.7776	34.9956	35.2042	34.5978	35.2659	35.3207	35.0914	35.0004	35.0791	34.1506	34.6864	35.3912	34.7305					+	+					Akko_Ashqelon;Akko_Haifa	39.1	34.2	24.676	13	0	323.31	1458	0.726964	0.588706	0.133228	1.44114	1.31416	0.243935	-0.261748
31.0631	31.0543	31.0271	30.7218	31.4247	31.1378	31.4913	31.753	31.4044	31.4584	31.3205	31.5645	31.4057	31.3684	31.1947	31.8617	31.5109	31.3646	31.7102	32.1952	31.1768	31.7974	31.9949	31.8257	32.0213			+	+							Habonim_Ashqelon;Habonim_Palmachim	2.5	2.5	46.493	2	0.0021142	11.915	106	1.52017	0.218476	-0.390757	-2.6298	1.41082	0.205895	-0.312553
30.2355	30.0041	29.9566	30.098	30.1145	30.363	30.4418	30.5522	30.3643	30.02	30.4946	30.4078	29.885	30.3752	29.9261	29.9548	29.9498	29.9422	29.6413	29.7506	29.4511	29.4683	29.5207	29.5287	29.6944				+		+	+		+		Akko_Ashqelon;Akko_Palmachim;Habonim_Palmachim;Haifa_Palmachim	8.4	8.4	89.887	6	0	98.666	119	1.52098	0.222341	-0.266552	-2.63099	0.452707	0.633048	-0.13603
28.6302	28.0788	28.4565	28.2174	28.366	28.5025	28.8386	29.0085	28.7838	28.7104	28.5955	28.852	28.2603	28.7895	28.6682	28.2777	28.0911	28.5184	28.4005	28.0912	27.9192	27.6979	27.8064	28.1651	28.0099				+		+	+		+		Akko_Ashqelon;Akko_Palmachim;Habonim_Palmachim;Haifa_Palmachim	15	15	72.702	7	0	323.31	274	1.97847	0.109857	-0.418982	-3.32203	1.10439	0.285467	-0.283322
24.1944	24.3954	24.2785	24.0239	24.2968	23.9888	24.8764	24.4007	24.0079	24.3487	24.5406	23.9015	23.8771	24.8708	24.4586	24.5489	23.3781	24.7448	24.1752	24.3011	24.3816	24.6415	25.0521	24.5422	24.6384				+							Habonim_Palmachim	6.9	6.9	39.122	2	0	27.559	56	0.200316	0.901574	-0.086718	-0.500057	0.17927	0.856638	-0.0919388
30.2372	30.4128	30.2319	30.212	30.2903	30.2863	30.2433	30.5575	30.3036	30.2203	30.1858	30.3061	30.3189	30.076	30.0186	30.278	30.361	30.4993	30.5572	30.7092	30.5278	30.6059	30.6273	30.4569	30.5477				+			+		+		Akko_Palmachim;Habonim_Palmachim;Haifa_Palmachim	47.1	47.1	7.5706	3	0	172.58	213	0.268159	0.875028	-0.0453503	-0.641217	0.678554	0.476487	0.0957603
28.4288	28.8375	28.8281	28.3694	28.5071	28.6956	28.2995	27.9475	28.3094	28.4463	28.4824	28.0461	28.649	28.1292	28.6302	28.4209	28.0296	27.9713	28.1553	28.1784	28.3732	29.0388	28.6797	28.1919	28.23			+								Habonim_Ashqelon	6.4	6.4	99.935	5	0	35.124	57	0.84208	0.519412	0.254564	1.62018	0.628738	0.505677	0.206812
23.8087	23.5769	23.5596	23.32	23.4472	23.627	23.3434	23.265	23.1485	23.6051	24.0095	23.886	23.1524	23.8856	23.5394	23.9947	24.2666	23.5772	23.4136	24.1713	23.6859	23.6354	23.6984	23.8082	23.9633							+				Akko_Palmachim	10.6	10.6	22.366	2	0.0021097	11.908	10	0.555879	0.657259	0.144704	1.16377	0.38372	0.697938	-0.152074
27.7067	27.6072	27.6906	28.4998	27.8348	28.6822	27.9567	28.2347	27.6123	27.575	28.1397	27.9678	28.1911	27.9908	27.9741	27.9541	28.315	28.0567	28.4348	28.5258	28.166	28.6666	28.1961	28.6497	28.4106									+		Haifa_Palmachim	9.4	2.2	50.068	4	0	139.32	49	0.223766	0.907789	-0.144372	-0.549967	0.51546	0.584808	-0.184892
27.158	26.9483	26.9809	27.1789	27.2661	27.3156	27.4506	27.3206	27.3601	27.2658	28.1091	27.9663	27.6992	27.9302	27.8048	27.8376	27.3844	27.4945	28.6975	27.9769	27.2026	27.7727	27.7357	27.7441	27.976		+	+	+	+						Akko_Haifa;Habonim_Ashqelon;Habonim_Haifa;Habonim_Palmachim	8.2	0	71.628	2	0	16.922	82	2.06581	0.119238	-0.236118	-3.45794	4.574	0	-0.795496
30.1903	30.3077	30.0168	29.9811	29.8167	30.1476	29.8063	29.6528	29.8393	29.7598	30.1858	30.2101	29.9764	29.9972	30.0242	30.6922	30.2716	30.3345	30.2554	30.5195	29.9974	30.0716	30.3377	30.3128	30.5128						+	+	+			Akko_Ashqelon;Akko_Palmachim;Haifa_Ashqelon	22.6	22.6	28.571	6	0	90.72	176	1.00125	0.47504	0.221344	1.86142	0.0588611	0.952564	-0.0162399
24.6288	24.4912	24.2571	24.5897	24.2782	24.5421	24.2196	24.3386	24.2075	24.3161	24.294	24.6561	24.5534	24.3796	24.8336	24.7828	24.4515	24.557	25.0301	24.9711	24.339	24.8702	24.568	24.4581	25.0399						+					Akko_Ashqelon	8	8	41.817	2	0.0039448	10.988	5	0.618333	0.644196	0.124204	1.26696	0.33024	0.731036	-0.094352
28.9614	29.2196	29.2283	28.9962	29.0934	29.2486	28.9716	29.1188	29.1415	29.0759	29.5964	29.2883	29.2896	29.1855	29.0133	29.2478	29.7281	29.4889	29.3857	29.8651	29.4295	29.097	29.0247	29.5715	29.4231			+			+					Akko_Ashqelon;Habonim_Ashqelon	12.4	12.4	20.448	2	0	143.97	94	0.0576945	0.985003	-0.0115078	-0.161637	0.824268	0.39203	-0.174836
25.7446	26.0045	26.134	26.2254	25.94	26.3944	25.7628	26.1037	25.8691	25.6635	26.1375	26.4051	26.3196	26.5833	26.4089	26.2595	26.3505	26.3349	26.681	26.3008	25.8354	23.3335	25.3961	26.7642	26.2908			+								Habonim_Ashqelon	21.2	21.2	13.932	2	0	27.178	30	0.124439	0.941429	0.0509964	0.328642	1.95346	0.102267	-0.361189
25.8469	25.725	25.9615	25.8508	25.8647	25.6589	25.4381	25.851	25.9419	26.2748	25.7918	25.9679	25.8366	25.8602	25.8564	26.2855	26.1728	25.8516	26.0593	26.2525	26.0332	26.1101	26.3674	26.2649	26.3158			+	+					+		Habonim_Ashqelon;Habonim_Palmachim;Haifa_Palmachim	15.8	15.8	17.11	2	0.0020921	11.737	5	0.0406484	0.987764	0.0168224	0.115819	0.100013	0.921318	-0.0128033
27.2687	27.4505	27.3692	27.5769	27.6471	27.6744	27.974	27.5869	27.8622	27.5757	27.2126	27.6271	27.0153	27.4322	27.1095	27.9797	27.8427	27.432	27.4545	27.4526	27.0324	27.0717	27.5634	27.2045	27.4693							+				Akko_Palmachim	5	5	74.27	3	0	19.645	92	1.50543	0.217545	-0.272182	-2.60794	0.702534	0.454052	0.183114
26.64	26.5217	25.4681	26.1657	26.5803	26.5888	26.5306	26.4816	26.6096	26.3547	26.4102	26.7046	27.0112	26.8834	26.9302	26.9709	27.1786	26.8634	26.7535	26.7725	26.2036	26.8873	26.8048	26.6638	27.119						+					Akko_Ashqelon	15.5	15.5	39.136	4	0	44.062	78	0.499531	0.660495	-0.237888	-1.06827	1.1695	0.268146	-0.512762
30.1279	30.3572	30.4093	30.1567	29.9418	29.9541	29.8318	29.6946	29.8643	29.8535	30.0172	30.2505	30.1652	30.0453	29.9771	30.6587	30.5724	30.4642	30.7057	30.5796	30.3468	29.9606	30.1636	30.434	30.2096			+		+	+	+	+			Akko_Ashqelon;Akko_Haifa;Akko_Palmachim;Habonim_Ashqelon;Haifa_Ashqelon	34.9	34.9	17.788	7	0	47.902	173	2.28882	0.0757778	0.358919	3.81274	0.5139	0.58534	0.107552
29.4029	29.3457	29.1339	29.2198	29.2915	29.5229	29.1238	29.6393	29.3502	28.9511	29.3073	29.465	29.1459	29.2519	29.0372	30.0345	29.3821	29.4229	29.6176	29.8759	29.3147	29.5484	29.7156	29.5626	29.6207				+					+		Habonim_Palmachim;Haifa_Palmachim	40.5	40.5	9.4891	5	0	33.305	132	0.107319	0.951855	-0.0387341	-0.287475	0.168864	0.858777	0.037294
26.2657	26.414	26.303	26.261	26.2221	26.2596	25.8584	26.1816	25.4735	26.0856	26.2606	25.814	26.2648	25.7522	26.0037	25.5781	25.2418	26.1612	25.9611	25.875	26.3829	25.4028	25.4288	26.3066	24.976			+								Habonim_Ashqelon	20.2	18.5	14.409	3	0	53.874	69	1.23681	0.317639	0.321408	2.21124	1.38726	0.215172	0.274092
28.5367	28.358	28.3229	28.3525	28.3484	28.3874	28.1827	28.6927	28.4807	28.5402	28.5562	28.4446	28.4702	28.3342	28.4869	28.8445	28.5486	28.7882	28.5769	28.828	28.5865	28.8756	28.7271	28.7729	28.8552			+	+			+	+	+		Akko_Palmachim;Habonim_Ashqelon;Habonim_Palmachim;Haifa_Ashqelon;Haifa_Palmachim	20.7	20.7	48.8	7	0	108.55	256	0.342009	0.823473	-0.073048	-0.785164	0.707732	0.454	-0.07472
31.1063	31.4289	31.0454	31.089	31.1047	31.4311	30.873	31.2547	31.079	30.7894	31.3697	30.9823	31.1438	31.2368	31.0962	31.4222	31.6874	31.6004	31.4457	31.4903	31.2803	31.5728	31.5398	31.4347	31.4562			+	+		+		+	+		Akko_Ashqelon;Habonim_Ashqelon;Habonim_Palmachim;Haifa_Ashqelon;Haifa_Palmachim	32	32	14.704	5	0	93.642	359	0.2028	0.905735	0.069416	0.505405	0.0400588	0.957833	-0.0108921
24.6789	24.4621	24.2766	24.3574	24.5122	24.577	24.4558	24.6605	24.5417	24.4015	23.8218	23.9326	23.4492	23.312	23.7631	24.6992	24.3514	24.8389	24.6174	24.8892	24.9289	24.7558	24.6377	24.7649	24.8489		+		+	+		+	+	+		Akko_Haifa;Akko_Palmachim;Habonim_Haifa;Habonim_Palmachim;Haifa_Ashqelon;Haifa_Palmachim	8.1	8.1	41.917	3	0	26.836	46	0.375096	0.788245	-0.0698719	-0.847011	3.14709	0.00693333	0.843199
30.0758	30.1868	30.1167	29.9258	29.9096	30.0583	30.0698	30.3204	30.1419	30.1569	30.0741	30.0716	30.0606	30.2107	30.0517	30.6718	30.2002	30.4366	30.2404	30.4261	30.138	30.1783	30.3493	30.3094	30.4312			+	+				+			Habonim_Ashqelon;Habonim_Palmachim;Haifa_Ashqelon	17.4	17.4	33.957	4	0	323.31	409	0.755652	0.579363	-0.106526	-1.48622	0.362201	0.72024	-0.0507946
26.833	26.8321	26.9633	26.5243	26.7291	27.012	26.8663	26.8349	26.7882	26.6945	27.2727	27.0835	27.1566	27.1804	27.0694	27.407	27.1901	26.8463	26.8234	27.0722	26.849	27.0763	26.9532	27.0309	26.9693		+			+				+		Akko_Haifa;Habonim_Haifa;Haifa_Palmachim	4.7	4.7	45.319	2	0.0020367	11.401	49	0.297478	0.852034	-0.0628021	-0.699434	2.75316	0.0197647	-0.376154
27.9595	27.7267	27.6682	27.9388	27.9312	27.9497	27.9878	28.2557	28.1011	27.813	28.4766	28.6064	28.2265	28.3775	28.2035	28.2888	28.5594	28.3457	28.2575	28.7787	28.1554	28.2018	27.8449	28.1361	27.9911		+	+			+			+		Akko_Ashqelon;Habonim_Ashqelon;Habonim_Haifa;Haifa_Palmachim	15.7	5.4	58.331	6	0	323.31	122	0.982754	0.488842	-0.176601	-1.83367	3.22745	0.00628571	-0.533228
28.238	28.1694	28.2803	27.8048	27.9191	28.0084	28.0917	28.2008	28.2177	28.2191	27.6658	28.3089	28.0964	28.2161	28.3984	28.292	28.3213	28.35	28.7249	28.7522	28.2876	27.6014	28.4561	28.4071	28.3505						+					Akko_Ashqelon	31.4	31.4	18.194	4	0	75.296	387	0.26578	0.873205	-0.0652222	-0.636425	0.131652	0.893076	-0.0547939
28.0047	27.8576	27.9036	27.5821	27.7885	27.8843	27.9063	27.8166	27.8521	27.785	28.2178	28.1264	28.2084	28.0725	28.2169	27.976	28.4058	28.094	28.0306	28.1389	28.0959	28.1672	28.0677	27.992	28.0758		+		+	+	+	+				Akko_Ashqelon;Akko_Haifa;Akko_Palmachim;Habonim_Haifa;Habonim_Palmachim	11.4	11.4	60.149	6	0	42.222	110	0.10894	0.951067	-0.0215679	-0.29142	2.67291	0.0237895	-0.34111
27.7324	27.9252	27.5369	27.8119	27.7842	27.6503	27.5917	27.6148	27.6663	27.638	28.0851	27.9195	28.009	27.8978	28.1286	28.0052	27.8812	27.8667	27.9358	28.1877	27.6355	27.7985	27.7682	27.8885	27.9752					+	+	+				Akko_Ashqelon;Akko_Haifa;Akko_Palmachim	8.1	8.1	92.42	6	0	93.417	107	1.05123	0.439549	0.125898	1.93616	1.90245	0.111	-0.249868
30.4571	30.6114	30.184	30.368	30.2949	30.5117	30.186	30.5605	30.4158	30.2343	30.9347	30.8123	31.0072	31.1312	30.9552	31.0011	30.9457	30.6324	30.5079	30.7808	30.6125	30.96	30.7401	30.7326	30.7317		+	+	+	+	+	+				Akko_Ashqelon;Akko_Haifa;Akko_Palmachim;Habonim_Ashqelon;Habonim_Haifa;Habonim_Palmachim	19.3	9.5	32.354	3	0	292.24	369	0.00460844	1	0.00141602	0.0136483	3.75422	0.000727273	-0.585048
26.5617	26.4408	26.4488	26.7016	26.4534	26.244	26.5167	26.3966	26.4146	26.4741	26.6873	26.7632	26.3895	26.867	26.7304	26.894	26.5409	26.6116	26.5087	26.2463	26.0664	26.4401	26.0618	26.187	25.9213				+					+		Habonim_Palmachim;Haifa_Palmachim	5.6	5.6	77.806	3	0	58.523	123	0.852974	0.527388	0.112067	1.63689	0.931566	0.349579	-0.166218
28.6177	28.2267	28.247	28.0943	28.8688	28.1286	28.1992	28.1161	28.3517	28.3723	28.4244	28.4649	28.1555	28.5674	28.5079	27.8952	28.1258	28.1326	28.3501	27.7268	26.8668	27.5536	27.7448	27.6969	27.8367				+			+		+		Akko_Palmachim;Habonim_Palmachim;Haifa_Palmachim	9.9	9.9	39.286	3	0	36.571	79	0.549924	0.65041	0.177362	1.15379	0.0282924	0.966609	-0.0130997
32.0659	31.975	31.9829	31.91	32.3283	31.9316	32.0403	32.0192	31.9815	32.0283	31.4048	31.682	32.0297	31.7069	32.1988	31.4584	32.4297	32.0055	31.6336	31.6047	31.6451	31.8134	31.6521	31.8734	31.7759				+			+				Akko_Palmachim;Habonim_Palmachim	69.1	69.1	16.81	13	0	323.31	716	0.291942	0.859782	0.0522621	0.688556	0.810776	0.399164	0.248028
29.5804	29.964	29.6647	29.7231	29.9492	29.7722	29.7731	30.0488	29.6133	29.5741	30.2391	30.0466	30.2647	30.1967	30.102	30.1284	29.8907	29.69	29.8523	29.961	29.7608	30.2418	30.13	29.8046	30.0197		+			+			+			Akko_Haifa;Habonim_Haifa;Haifa_Ashqelon	9.2	4.8	71.216	4	0	30.37	300	0.0630187	0.978745	0.0199718	0.175654	2.69715	0.0224444	-0.393545
28.483	28.4794	28.3136	28.3472	28.3891	28.1455	28.3259	28.1185	28.2558	28.5183	28.7125	28.5473	28.5646	28.5816	28.7642	28.5983	28.5536	28.5343	28.247	28.136	28.5447	28.5618	28.3381	28.2615	28.2062		+			+						Akko_Haifa;Habonim_Haifa	40.9	40.9	21.572	6	0	224.02	250	0.847012	0.52496	0.129672	1.62775	2.50498	0.0396	-0.231578
27.2891	26.7142	26.8255	27.2911	27.4113	27.1775	27.4713	27.1585	27.43	27.1871	27.6006	27.2795	27.2932	27.1627	27.1194	27.0824	27.374	27.1648	27.0659	27.1868	27.107	26.9771	27.0023	26.9058	27.1711							+				Akko_Palmachim	14	14	50.516	5	0	323.31	107	0.54513	0.640889	-0.17861	-1.14574	0.535752	0.565545	-0.184811
29.6627	29.3331	29.6314	29.4564	29.588	29.1983	29.6055	29.8005	29.5483	29.6075	29.6181	29.3406	29.5348	29.5838	29.6003	29.2552	29.3734	29.4269	29.5289	29.4259	29.2798	29.3623	28.925	29.2934	29.2638				+					+		Habonim_Palmachim;Haifa_Palmachim	17.2	17.2	89.723	10	0	323.31	353	0.0544239	0.987247	-0.0177124	-0.152959	0.00505144	0.99501	-0.00119019
27.9832	27.9877	28.108	27.846	28.1603	28.0693	27.4758	27.133	27.5419	27.331	27.5444	27.1353	27.7275	27.6536	27.7528	27.8045	28.4725	28.4233	28.3863	28.4868	27.9784	27.1352	27.423	28.2654	27.3506						+		+			Akko_Ashqelon;Haifa_Ashqelon	12.6	9.1	73.202	7	0	42.973	67	1.80634	0.145677	0.506822	3.05845	2.16992	0.0763478	0.454319
35.5471	35.0895	35.4667	35.1982	35.5195	35.1376	35.6954	35.5354	35.5789	35.4219	35.0603	35.314	34.9096	35.2498	35.1299	34.6877	35.0988	34.8879	34.9591	34.6623	35.041	34.5923	35.0723	34.8385	35.0371			+	+		+	+				Akko_Ashqelon;Akko_Palmachim;Habonim_Ashqelon;Habonim_Palmachim	81.8	4	49.994	30	0	323.31	7280	0.364883	0.796577	-0.109663	-0.828076	1.0821	0.292645	0.231446
28.3368	28.4457	28.2304	28.7289	28.3717	27.8875	28.6926	28.3659	28.328	28.9365	29.0078	28.9664	28.5322	28.8888	28.683	28.0292	29.0114	29.1277	29.3086	29.6179	28.9105	28.542	28.7636	29.4245	29.1232				+							Habonim_Palmachim	29.4	29.4	23.162	5	0	323.31	106	0.0343986	0.984063	-0.0194157	-0.0986415	1.8901	0.108118	-0.392954
35.5617	35.2963	35.3858	35.3419	35.5286	35.2501	35.4426	35.528	35.5833	35.4201	35.5173	35.2516	35.0475	35.2976	35.0564	34.8902	35.1501	35.0556	35.0479	34.6996	35.1015	35.0617	35.1593	35.0066	35.1439			+	+		+	+				Akko_Ashqelon;Akko_Palmachim;Habonim_Ashqelon;Habonim_Palmachim	63.6	0	50.133	24	0	323.31	5075	0.106009	0.952361	-0.0219284	-0.284281	1.00241	0.324466	0.18879
28.002	28.0367	27.6425	28.0766	27.8745	28.0587	28.1092	27.9819	28.134	28.0285	28.13	28.3639	28.3304	28.0648	28.1364	27.7799	27.6698	27.9614	27.9399	28.0394	27.7118	28.1523	27.9862	27.81	28.1626								+			Haifa_Ashqelon	5.8	5.8	33.402	2	0	12.213	42	0.850724	0.525737	-0.13602	-1.63344	1.65061	0.158419	-0.278624
27.7161	27.6525	27.6809	27.6348	27.7028	27.7693	27.6235	28.1548	27.7613	27.6665	28.2048	28.2801	27.8507	28.1443	27.9667	28.845	27.9005	27.8526	27.9024	28.1408	27.7232	28.2232	28.0109	27.9366	28.0633		+		+							Habonim_Haifa;Habonim_Palmachim	7.4	7.4	58.632	4	0	24.986	110	0.598357	0.641733	-0.117644	-1.23423	3.04356	0.01	-0.411904
28.5993	28.6054	28.4277	29.0298	28.9496	28.8926	28.9325	29.292	29.4115	28.867	29.0697	28.7127	28.3409	28.5479	28.358	28.4494	28.6953	28.7222	28.5448	28.1871	28.5632	28.6692	28.7208	28.705	28.7176						+	+				Akko_Ashqelon;Akko_Palmachim	40.1	40.1	22.62	7	0	242.91	87	1.23928	0.321133	-0.356746	-2.21489	0.277601	0.774373	0.11654
30.3082	29.5462	30.0859	30.0462	30.1169	30.1487	30.2219	30.4956	30.3077	30.1574	30.4936	30.0596	30.115	30.0748	30.1084	29.9073	30.0789	30.0479	30.0943	29.904	29.742	30.3286	30.077	30.2786	30.2708						+					Akko_Ashqelon	26.6	26.6	40.798	8	0	323.31	241	0.912649	0.520424	-0.245565	-1.72786	0.455538	0.631349	-0.149572
28.2491	28.5354	28.2183	28.3496	28.5539	28.4129	27.6269	28.0227	28.4006	28.4603	28.4269	28.4961	28.6625	28.8151	28.6129	28.5368	28.7724	28.2077	28.3918	28.2133	28.0565	28.4293	28.4186	28.1759	28.1982									+		Haifa_Palmachim	25.2	25.2	15.465	2	0	323.31	242	0.532808	0.636452	0.196568	1.12497	1.2796	0.249394	-0.221468
25.2441	25.1087	25.6757	24.9848	24.9882	25.0377	25.4232	25.2368	24.947	25.2988	25.6923	25.4599	25.2936	25.6909	25.4468	25.1726	25.0144	25.5391	25.0666	25.9241	24.9273	25.1822	25.1784	25.3992	25.1286									+		Haifa_Palmachim	5.2	5.2	104.99	4	0	27.417	71	0.0259478	0.992604	0.0116096	0.0750694	1.17283	0.276506	-0.316364
27.3427	27.0794	27.0675	27.2634	27.3311	26.8392	26.8931	26.629	27.0653	27.0961	27.0289	27.1856	27.075	27.2312	27.2376	26.3436	26.7565	27.0076	27.08	26.6978	27.7342	27.5953	27.0876	26.7234	26.7145			+								Habonim_Ashqelon	17.1	14	40.533	5	0	49.772	86	1.77518	0.146471	0.31231	3.01127	0.396448	0.691315	0.0651474
28.4355	28.3027	28.247	28.4626	28.427	28.6902	28.52	28.517	28.6976	28.4869	29.0235	29.3386	29.2602	29.0114	29.1686	29.0457	28.6869	28.9949	29.0702	29.5133	28.3256	28.8037	28.8278	28.7011	29.2509		+	+		+	+					Akko_Ashqelon;Akko_Haifa;Habonim_Ashqelon;Habonim_Haifa	3.7	3.7	61.254	2	0	101.97	47	1.97985	0.113333	-0.207366	-3.32416	5.13848	0	-0.785486
31.4971	30.8381	31.248	31.2126	31.6034	30.7317	31.1743	30.953	31.298	30.8291	31.0127	30.8997	30.5573	30.5487	30.1397	30.6011	30.3657	30.4343	30.6065	29.8152	30.7379	30.6957	30.4448	30.3434	30.5565			+	+		+	+				Akko_Ashqelon;Akko_Palmachim;Habonim_Ashqelon;Habonim_Palmachim	15	6.4	45.399	5	0	323.31	283	0.872323	0.532522	0.2826	1.66649	1.89494	0.110303	0.648226
31.7944	31.6693	31.5366	31.4735	31.8382	31.4133	31.8489	31.631	31.6553	31.851	31.7556	31.5224	31.3817	31.7174	31.6697	30.9885	31.1067	31.0281	31.1759	30.7092	31.2385	31.4477	31.2841	30.9096	31.2398			+	+		+	+	+	+		Akko_Ashqelon;Akko_Palmachim;Habonim_Ashqelon;Habonim_Palmachim;Haifa_Ashqelon;Haifa_Palmachim	11.4	9.5	42.27	5	0	323.31	731	0.058078	0.987106	-0.0175106	-0.162651	0.217122	0.846028	0.0530533
28.4048	27.9559	28.2652	28.3204	28.3144	28.1786	28.2582	28.7176	28.5302	28.2973	28.3057	28.1341	27.9081	28.2094	27.9288	28.0866	28.0044	27.8335	28.0769	27.6699	27.74	27.8618	28.3316	27.795	28.025						+	+				Akko_Ashqelon;Akko_Palmachim	12.7	12.7	76.305	8	0	126.33	158	0.544928	0.637465	-0.144241	-1.1454	0.707524	0.451791	0.154921
26.4377	25.7916	25.9671	25.9375	26.0469	26.2136	26.4271	26.2716	26.173	26.2943	26.2571	26.1546	25.7154	26.1324	25.691	25.9591	26.0802	25.8484	25.8249	25.4033	25.8131	24.7434	25.3083	25.8145	25.7627						+	+				Akko_Ashqelon;Akko_Palmachim	3.3	0.8	454.2	9	0	62.673	59	1.12842	0.386424	-0.23977	-2.05093	0.106578	0.915067	0.0460255
25.6575	25.5376	25.613	25.6789	25.7118	25.6309	25.5484	25.7849	25.5872	25.7054	25.7046	25.4085	25.1487	25.5558	25.1319	24.8874	25.3908	25.0481	24.8677	24.7352	25.2986	25.1306	25.2521	25.0954	25.1451			+	+		+	+				Akko_Ashqelon;Akko_Palmachim;Habonim_Ashqelon;Habonim_Palmachim	7.3	5.3	69.128	3	0	17.36	28	0.0814723	0.968487	-0.0116085	-0.223233	1.19597	0.27168	0.249828
26.0835	25.5034	26.1287	25.7091	26.2948	25.1118	26.0905	25.9787	26.1808	25.9376	25.7263	25.7841	25.7961	25.8363	25.7007	25.2407	25.3354	25.392	25.6598	25.1858	25.2755	24.3086	25.6913	25.4049	25.4997			+					+	+		Habonim_Ashqelon;Haifa_Ashqelon;Haifa_Palmachim	16.2	16.2	12.184	2	0.0020492	11.47	30	0.13297	0.937514	0.0840675	0.348776	0.568056	0.536239	0.175218
29.9944	30.1911	30.378	30.0502	29.7201	29.614	29.475	29.7275	30.0958	29.9403	30.0865	30.0552	29.7471	30.0415	29.9709	30.6827	30.62	30.6323	30.766	31.0997	30.3853	28.9059	29.9813	30.4867	30.3224			+			+		+			Akko_Ashqelon;Habonim_Ashqelon;Haifa_Ashqelon	33.8	33.8	26.772	9	0	323.31	237	1.02686	0.454849	0.296236	1.89976	0.293546	0.768062	0.0865498
26.6914	26.2591	26.7325	26.5963	26.7919	26.7843	26.7544	27.0044	26.91	26.6803	26.4136	26.621	26.7871	26.7975	26.7584	26.1725	26.2442	26.4219	26.2265	26.2289	26.0144	26.2365	26.6923	26.8862	26.4991			+			+		+			Akko_Ashqelon;Habonim_Ashqelon;Haifa_Ashqelon	9.9	9.9	35.981	3	0	17.799	68	1.04031	0.444778	-0.212451	-1.91985	0.207014	0.846983	-0.0612679
27.1401	26.5124	26.8365	26.4501	26.7372	26.4779	27.2027	27.1682	27.2074	26.9228	27.2443	27.3033	26.7258	27.1251	26.6566	26.5458	26.5662	26.8382	26.6287	26.3211	26.4745	24.5505	25.8841	26.0867	26.1173				+			+		+		Akko_Palmachim;Habonim_Palmachim;Haifa_Palmachim	5.1	5.1	65.096	3	0	23.469	58	0.698728	0.587625	-0.260526	-1.39643	0.772367	0.425913	-0.27576
26.7008	27.0314	26.8009	27.0658	26.8851	26.9404	26.5358	26.6376	26.7057	26.5515	26.7682	26.5334	26.9568	26.8801	26.8328	26.4937	26.7568	26.7004	26.6461	26.567	26.7546	27.405	26.8521	26.5684	26.4479			+								Habonim_Ashqelon	25.1	25.1	37.449	7	0	63.1	139	1.23994	0.325559	0.2226	2.21587	0.477087	0.614148	0.102542
30.3753	30.0906	30.1464	30.2176	30.3428	30.4205	30.4211	30.4885	30.4696	30.3214	30.3886	30.4146	30.012	30.5664	29.9041	30.315	30.3866	29.965	30.3399	30.0794	29.6724	29.7119	30.3503	29.8046	30.098							+				Akko_Palmachim	6.9	6.9	52.318	3	0	18.734	215	1.80416	0.142875	-0.189696	-3.05515	0.0584177	0.950832	-0.0226254
32.1734	31.9783	32.0143	32.234	32.2455	32.1589	32.2928	32.4854	32.3287	32.1139	32.3533	32.3292	32.0117	32.4043	32.014	32.0376	31.9285	32.0619	31.7997	31.92	31.6699	31.6846	31.8369	31.9083	32.0584				+		+	+		+		Akko_Ashqelon;Akko_Palmachim;Habonim_Palmachim;Haifa_Palmachim	19.9	7.9	59.691	9	0	323.31	950	0.894131	0.539023	-0.146868	-1.69973	0.408214	0.683853	-0.0933979
26.4485	26.2537	26.632	26.5871	26.8223	26.6245	26.7759	26.9403	27.1328	27.1157	26.6453	26.7456	26.4792	26.7908	26.4799	26.9177	26.5271	26.3179	26.6481	26.5945	26.2533	26.4155	26.7173	26.1682	26.5083							+				Akko_Palmachim	6.2	6.2	47.162	2	0	68.022	106	1.57106	0.209333	-0.36916	-2.70538	0.292793	0.766636	-0.0794544
27.9298	27.3758	27.8852	27.6346	27.8633	27.2562	28.0138	28.1004	27.9024	27.8001	28.0811	27.6315	27.2166	27.6655	27.0756	27.0641	27.3844	27.2085	27.0368	26.6081	27.4646	26.9617	27.5766	27.0017	27.491			+			+					Akko_Ashqelon;Habonim_Ashqelon	9.4	9.4	63.346	5	0	46.55	148	0.165704	0.919947	-0.0768364	-0.423905	0.452498	0.630313	0.203722
28.4707	28.1094	27.8558	28.2006	27.9507	28.1895	27.8684	27.8154	27.9772	27.8978	28.1214	28.2507	28.4403	28.3198	28.2163	28.3982	28.2656	28.2746	27.9126	27.912	27.7054	28.5288	27.7321	27.9349	27.8719					+						Akko_Haifa	28.6	28.6	24.37	5	0	74.707	154	0.663374	0.606382	0.167788	1.33992	0.623883	0.505136	-0.152284
27.0207	26.4779	26.8876	26.9196	26.8941	26.5623	27.0818	26.8143	27.1018	27.0942	26.8611	26.7028	26.0716	26.6221	26.3682	25.3097	26.0978	25.9346	26.7488	26.0408	26.3942	26.0749	26.6014	26.4042	26.5997			+	+		+	+				Akko_Ashqelon;Akko_Palmachim;Habonim_Ashqelon;Habonim_Palmachim	6.4	6.4	65.955	3	0	33.937	45	0.267538	0.873048	-0.0908836	-0.639967	1.01528	0.318039	0.314832
28.6992	28.2836	28.4855	28.5892	29.308	28.7338	28.7868	28.982	28.9666	28.5347	28.8049	28.3134	28.364	28.5488	28.0245	28.1898	28.5921	28.3356	27.8986	27.495	28.4963	28.1259	28.4792	28.1473	28.1516						+	+				Akko_Ashqelon;Akko_Palmachim	29.6	29.6	29.328	7	0	144.98	241	0.280936	0.874117	-0.127691	-0.666774	0.585446	0.531191	0.261975
27.56	27.4825	27.5155	27.1091	27.737	27.5169	27.7044	27.9639	27.9594	27.8333	26.9867	27.4219	27.4183	27.5311	27.5542	26.8906	27.2133	27.1357	27.2787	26.9327	27.4044	26.6218	26.7889	27.1599	26.9383			+			+	+				Akko_Ashqelon;Akko_Palmachim;Habonim_Ashqelon	17.9	17.9	33.489	4	0	72.121	114	1.34197	0.279037	-0.314772	-2.36639	0.286059	0.764105	0.0983677
25.2488	25.4073	25.2162	25.7823	25.1669	25.0821	24.7747	24.5523	25.0507	24.377	25.3838	25.1962	25.7575	25.43	25.6938	24.1868	25.7617	25.8439	25.1059	24.9966	25.8122	25.546	24.1337	25.2628	24.4374					+						Akko_Haifa	8.1	8.1	29.272	2	0	12.175	74	2.00732	0.120333	0.596966	3.36675	0.370751	0.713478	-0.127934
27.4415	27.0597	27.2741	27.2185	27.2882	27.5946	27.0815	27.195	27.5127	27.038	27.6968	27.6417	27.6524	27.5609	27.6513	27.4399	27.3662	27.205	27.4118	27.4172	26.995	27.3853	27.3917	27.1839	27.2413		+						+	+		Habonim_Haifa;Haifa_Ashqelon;Haifa_Palmachim	16.4	16.4	24.896	3	0	270.66	117	0.0787543	0.971699	-0.0279503	-0.216319	3.43046	0.00366667	-0.384228
29.646	29.2858	29.5305	29.4443	29.5897	29.4291	29.456	29.5665	29.7307	29.4772	29.8988	29.4193	29.2159	29.2081	29.1371	28.8834	29.063	29.0196	28.9678	28.6207	28.9252	29.2232	29.3942	29.0035	29.3437			+			+	+				Akko_Ashqelon;Akko_Palmachim;Habonim_Ashqelon	22.6	22.6	51.828	8	0	323.31	240	0.151208	0.926182	-0.0326344	-0.391035	0.354752	0.72238	0.123423
26.8962	27.0089	27.1105	26.7998	27.172	27.0049	27.1547	27.091	27.1805	27.3003	26.5746	26.7227	26.8074	26.9621	26.9461	26.3835	25.5985	26.9896	26.9875	27.0492	26.7085	26.1033	26.3008	26.7879	26.968					+		+				Akko_Haifa;Akko_Palmachim	24.3	13.9	12.875	3	0	164.4	109	0.943254	0.508593	-0.14881	-1.77418	1.06935	0.299915	0.194892
25.9548	26.9552	26.5175	27.0087	26.3734	26.3527	26.4096	26.2671	26.4538	26.1519	26.7922	26.4619	26.7232	27.0933	26.6432	26.2305	26.6975	26.6915	26.6232	26.1639	26.2035	26.207	26.4487	26.5779	26.1643									+		Haifa_Palmachim	4.3	4.3	49.006	2	0	13.171	110	0.554403	0.655681	0.234884	1.1613	0.36006	0.71886	-0.180835
22.9739	22.4341	23.3322	23.1276	23.1462	22.374	23.343	23.2437	23.2647	23.4051	23.2221	23.5285	22.8825	23.4193	23.4918	22.7411	22.6194	22.8252	22.8198	23.111	22.1052	22.8122	23.0613	23.3044	23.1526								+			Haifa_Ashqelon	10.4	10.4	33.606	2	0	68.92	40	0.202585	0.902943	-0.1233	-0.504943	0.814781	0.397684	-0.306039
27.327	26.6151	27.6342	26.7799	27.5237	26.8431	27.1987	27.654	27.0045	28.0603	26.6514	27.2025	27.0736	27.1175	26.9051	26.2393	26.9181	26.6168	27.0084	25.9532	26.6861	25.9551	26.5476	26.7053	26.543							+				Akko_Palmachim	7.1	7.1	81.17	4	0	24.393	63	0.239964	0.896186	-0.176146	-0.583728	0.363455	0.720517	0.185981
26.2841	25.8697	25.8856	25.8538	26.6078	26.1759	26.4951	26.8182	26.5468	26.4989	26.0948	26.1832	25.8617	26.0264	25.6199	25.8719	25.7563	25.8232	25.8453	25.4802	25.7343	25.8837	25.9937	25.883	26.0642					+	+	+				Akko_Ashqelon;Akko_Haifa;Akko_Palmachim	11.6	11.6	102.44	8	0	56.667	58	1.25609	0.319931	-0.406775	-2.23971	0.346561	0.724564	0.142995
27.7276	27.2506	27.7939	28.053	28.0113	27.6303	28.0694	28.2448	27.8347	27.7163	27.8745	27.4121	27.5624	27.6681	26.9968	27.1749	27.5423	27.8952	26.9935	26.5787	27.2845	27.2343	27.3146	27.287	27.3837				+			+				Akko_Palmachim;Habonim_Palmachim	16.1	16.1	55.174	6	0	76.973	153	0.308384	0.849437	-0.131794	-0.720715	0.631177	0.509212	0.264526
28.2772	27.6694	27.946	27.8928	28.1758	27.7856	28.042	28.2847	28.3484	27.9013	27.9509	27.7363	27.4101	27.7513	27.3442	27.4375	27.5772	27.2479	27.5082	27.0649	27.3851	27.4517	27.7336	27.3186	27.4143			+	+		+	+				Akko_Ashqelon;Akko_Palmachim;Habonim_Ashqelon;Habonim_Palmachim	9.5	9.5	59.965	4	0	27.209	137	0.21234	0.916089	-0.0801701	-0.525808	1.26979	0.248294	0.353679
29.3989	28.5664	29.2528	28.7989	29.2281	29.191	29.353	28.1139	29.4303	29.0857	28.9042	28.8055	28.3002	28.4449	28.514	28.2468	28.3363	28.2598	28.8406	28.1107	28.0905	28.498	28.2879	28.6551	28.5636			+	+							Habonim_Ashqelon;Habonim_Palmachim	10.8	10.8	64.524	7	0	42.874	48	0.0170903	0.994251	0.0142254	0.0499171	1.33427	0.237533	0.455274
24.0438	23.2705	24.6809	24.1882	24.1282	23.7154	24.5561	24.7275	24.3094	24.8528	24.9049	25.0532	24.5056	25.1862	25.2398	23.9773	23.8256	24.6347	24.6528	24.739	24.6993	24.3454	24.3549	24.3284	24.5482									+		Haifa_Palmachim	7.7	7.7	39.322	2	0	98.024	27	0.275668	0.871541	-0.171984	-0.660487	2.10302	0.0873333	-0.717688
29.0448	28.2499	28.8422	28.7893	29.0617	28.8349	29.0361	29.1354	29.0782	28.8525	29.1209	28.7176	28.4177	28.823	28.4199	28.0302	28.6593	28.3283	28.4279	27.6139	28.2851	28.0599	28.4959	28.4016	28.5397						+	+				Akko_Ashqelon;Akko_Palmachim	6	1	483.82	22	0	323.31	291	0.573074	0.644126	-0.189834	-1.19244	0.197467	0.841672	0.0977661
29.1419	29.2081	29.3698	29.0056	29.0735	29.0229	29.1919	29.534	29.1706	29.644	29.1501	29.3695	29.6304	29.2284	29.5062	29.5897	29.0391	29.1063	29.4766	29.5938	29.3586	29.7065	29.6708	29.5664	29.6852				+							Habonim_Palmachim	6.1	6.1	226.61	12	0	178.16	205	0.545856	0.642871	-0.15291	-1.14696	1.10349	0.282505	-0.217148
27.014	26.7273	26.6834	26.87	27.0097	26.7982	26.9181	26.6322	27.1363	26.6625	27.0828	26.3709	26.318	26.7609	26.5197	25.9492	26.1483	26.383	26.366	25.4135	26.1503	25.7488	25.8501	26.409	26.1326			+	+		+	+				Akko_Ashqelon;Akko_Palmachim;Habonim_Ashqelon;Habonim_Palmachim	6	6	94.226	4	0	56.27	120	0.101382	0.956359	0.0314102	0.27295	0.826711	0.393832	0.250398
25.1463	23.706	25.3055	24.6127	25.2269	24.9595	25.2071	25.4745	25.2498	25.16	25.0555	24.9368	24.7562	24.9658	24.4674	24.6608	24.9458	24.3662	24.4354	23.4636	24.6539	24.2013	24.6022	24.6661	24.513						+	+				Akko_Ashqelon;Akko_Palmachim	5.3	2.2	122.36	3	0	45.988	43	0.653092	0.612319	-0.41071	-1.32336	0.0408594	0.958642	-0.0368721
26.092	25.7966	25.8564	26.1087	26.3714	26.0975	26.1595	26.7713	26.2436	26.1363	26.3181	26.0069	25.6484	26.0178	25.8451	25.5896	25.7181	26.0676	25.3871	25.2473	25.7216	26.358	26.042	25.7703	26.0801						+					Akko_Ashqelon	8.6	8.6	34.847	2	0	19.708	55	0.742607	0.581207	-0.236624	-1.46576	0.20783	0.850865	0.077766
26.519	26.7316	26.7493	26.6213	26.4537	26.7334	26.9398	26.7591	27.1033	26.7717	25.9335	26.6044	25.9473	26.5455	26.628	26.3198	25.8944	26.5314	26.2261	25.9147	26.1328	25.8402	26.9933	26.4528	26.5507			+			+					Akko_Ashqelon;Habonim_Ashqelon	4.3	2	123.48	3	0	18.747	56	1.5685	0.2042	-0.246472	-2.70156	0.869126	0.380033	0.283236
29.1256	29.6154	28.9391	28.8413	29.3075	27.9815	29.1974	28.5169	28.3691	29.0004	28.246	29.0644	29.048	28.5496	28.9253	28.7008	28.0656	28.7509	27.8131	28.3919	30.085	28.5758	28.4201	28.5518	28.1227			+								Habonim_Ashqelon	10.4	4.9	58.924	2	0	30.211	230	1.18556	0.344625	0.55271	2.13552	1.02044	0.324323	0.399124
27.4792	27.3064	27.3654	27.3392	27.129	26.9134	27.0355	27.4681	27.0429	27.3198	27.5986	27.1922	27.4755	27.4499	27.5353	26.5819	26.5713	27.0749	27.1781	27.141	27.1634	27.5316	27.2418	27.0235	27.4547								+			Haifa_Ashqelon	6.8	6.8	35.707	2	0	13.89	49	0.721411	0.586678	0.167887	1.43238	0.707779	0.457007	-0.126515
29.9375	29.866	29.6621	29.584	29.7505	29.7593	29.7966	30.0177	29.7249	29.4457	30.7978	30.5052	30.6056	30.6696	30.6591	30.1758	30.1568	30.0823	30.0809	29.9937	29.8453	30.2288	30.1439	30.0917	30.1355		+	+	+	+	+	+	+	+		Akko_Ashqelon;Akko_Haifa;Akko_Palmachim;Habonim_Ashqelon;Habonim_Haifa;Habonim_Palmachim;Haifa_Ashqelon;Haifa_Palmachim	18.3	0	68.338	8	0	323.31	333	0.0348367	0.988159	0.0111755	0.0998523	5.40233	0	-0.88744
29.7333	29.918	29.6513	29.7271	29.7933	29.6404	29.8704	29.8348	29.9498	29.6896	30.551	30.4958	30.5925	30.2359	30.5901	30.2123	29.8713	29.7551	30.1619	30.1101	29.7096	30.0539	30.0696	29.9187	29.8956		+			+			+	+		Akko_Haifa;Habonim_Haifa;Haifa_Ashqelon;Haifa_Palmachim	13.1	3.3	69.474	5	0	73.932	381	0.17543	0.914102	-0.032412	-0.445623	4.76491	0	-0.728468
26.6865	25.9832	26.4599	25.6491	26.3279	25.5056	26.6281	26.5239	26.6529	26.4673	27.3681	25.8699	25.8938	25.9106	25.6849	25.4774	25.5986	25.5586	25.4902	25.4113	25.4648	25.5419	25.9083	25.5484	25.8036			+			+	+				Akko_Ashqelon;Akko_Palmachim;Habonim_Ashqelon	4.2	4.2	45.479	2	0.0039841	11.082	16	0.188986	0.907181	-0.134266	-0.475469	0.0768984	0.932022	0.075848
28.8828	28.198	28.5778	28.5771	28.7575	28.708	28.7802	28.8703	29.0774	28.6868	28.7765	28.594	28.1943	28.5831	28.2276	28.2544	28.6164	28.5943	28.1481	27.6723	28.2657	27.6644	28.1115	28.0736	28.377						+	+				Akko_Ashqelon;Akko_Palmachim	7.9	7.9	104.53	7	0	323.31	246	0.871586	0.523319	-0.225898	-1.66536	0.330327	0.733887	0.123516
27.0185	26.7498	26.8086	26.613	27.0438	26.5826	26.6791	26.879	26.5762	26.339	27.2382	27.0303	26.3235	27.0131	26.4818	26.5675	26.7161	26.5098	26.3447	26.2877	26.524	26.2305	26.3927	25.6425	26.0899			+	+							Habonim_Ashqelon;Habonim_Palmachim	12.4	12.4	20.388	2	0	17.229	82	1.07331	0.425159	0.235582	1.96905	0.0539087	0.954863	0.0293758
30.8968	30.7693	30.4683	30.5278	30.6482	30.7361	30.6702	30.8349	30.8876	30.7693	31.3921	31.5337	31.6897	31.5371	31.6906	30.8986	31.0036	30.9281	31.2392	31.2842	30.7076	30.7359	31.0095	30.9859	31.0788		+	+		+	+		+	+		Akko_Ashqelon;Akko_Haifa;Habonim_Ashqelon;Habonim_Haifa;Haifa_Ashqelon;Haifa_Palmachim	33.2	16.8	34.455	5	0	240.8	266	0.671138	0.596919	-0.117524	-1.35238	4.87804	0	-0.906549
32.4044	32.1201	32.0444	32.1818	32.2916	32.3415	32.2057	32.1668	32.1862	31.9097	32.347	32.4225	31.7153	32.6171	31.9787	31.8528	32.2628	32.2875	31.7351	31.0844	31.4133	31.7458	31.478	31.5118	31.5657				+			+		+		Akko_Palmachim;Habonim_Palmachim;Haifa_Palmachim	25	12.5	33.306	8	0	147.33	445	0.196141	0.903085	0.0464722	0.491032	0.0150205	0.978191	-0.00766945
25.7348	25.215	25.84	25.6699	25.4485	25.4464	25.5636	25.4983	26.0119	25.3305	25.7876	25.2965	24.9172	25.2316	24.8192	24.7536	25.076	25.1122	24.5291	24.1987	24.4616	24.7132	25.0627	24.9803	24.8864			+	+		+	+				Akko_Ashqelon;Akko_Palmachim;Habonim_Ashqelon;Habonim_Palmachim	5	5	46.07	2	0.0020284	11.37	19	0.0245816	0.992665	0.01152	0.0712202	0.975181	0.336943	0.371238
27.121	26.7645	27.0508	26.9313	27.1248	27.2091	27.5317	27.1593	27.4795	26.9284	26.6064	27.3949	27.2098	27.4546	26.9896	26.6475	27.0573	26.7753	25.3663	26.9159	26.3558	25.7307	26.5459	26.6126	26.6341				+			+		+		Akko_Palmachim;Habonim_Palmachim;Haifa_Palmachim	9.7	9.7	50.826	3	0	87.938	123	1.11107	0.399164	-0.263126	-2.02518	0.342572	0.728446	-0.132586
27.9023	27.2019	27.5886	27.7417	27.6084	27.5868	27.8489	28.0622	28.063	27.7282	27.9363	27.6908	27.0628	27.3608	27.0674	26.9502	27.6777	27.1534	27.071	26.2618	27.0591	26.6525	27.1425	27.2755	26.9699				+		+	+				Akko_Ashqelon;Akko_Palmachim;Habonim_Palmachim	4.3	0	500.12	12	0	295.08	185	0.876596	0.538	-0.24925	-1.67301	0.398201	0.691674	0.184952
30.9944	30.5132	30.8702	30.604	30.645	30.807	30.6545	30.8239	30.665	30.615	31.0508	31.1289	29.8959	31.2648	30.3869	30.4989	30.6096	30.6096	30.023	29.6545	30.3485	30.1369	29.8181	29.7914	29.7891				+			+				Akko_Palmachim;Habonim_Palmachim	25.1	7.3	33.078	3	0	70.578	159	0.0437165	0.993207	0.0122921	0.124176	0.0251826	0.967847	-0.0201
27.1569	25.0015	26.798	26.8576	26.5326	26.1325	26.7183	26.6242	27.0712	26.8135	26.5843	26.4753	26.0143	26.2342	26.1652	25.4933	25.8042	25.9338	26.4832	25.2292	26.25	25.8764	24.4837	26.0321	25.9867						+					Akko_Ashqelon	14.8	14.8	68.03	6	0	48.687	68	0.197496	0.903675	-0.202612	-0.493966	0.174329	0.856	0.174634
28.3206	28.5505	28.128	28.6416	28.4408	28.5281	28.2173	28.4646	28.3163	28.5555	29.4019	29.1579	29.3992	29.2883	29.3674	28.8738	29.1113	28.7634	28.2604	28.5061	28.4286	28.627	28.37	28.2843	28.5647		+			+			+	+		Akko_Haifa;Habonim_Haifa;Haifa_Ashqelon;Haifa_Palmachim	16.4	0	77.017	2	0	23.497	92	5.55134e-05	0.999871	-1.83105e-05	-0.000165266	4.72268	0	-0.906612
25.5337	26.321	25.706	25.7331	25.7983	25.1754	25.1246	25.6936	25.4103	25.5752	25.8741	25.9245	25.9889	26.1103	26.2812	25.479	24.8974	25.2669	25.8398	24.946	25.3026	25.4198	24.5295	25.5094	24.8745				+	+			+	+		Akko_Haifa;Habonim_Palmachim;Haifa_Ashqelon;Haifa_Palmachim	37.4	37.4	23.857	6	0	49.25	80	1.39564	0.25744	0.422588	2.44558	0.72161	0.451401	-0.217388
27.1522	27.2037	27.3662	27.5708	27.6383	27.1758	27.5067	27.2575	27.4626	27.4353	28.3163	28.074	28.359	28.2344	28.254	27.6094	27.2123	27.4401	27.679	27.7137	26.8582	27.1797	27.4799	27.4364	27.4061		+			+			+	+		Akko_Haifa;Habonim_Haifa;Haifa_Ashqelon;Haifa_Palmachim	6.1	2.7	74.65	2	0	45.756	147	0.0574979	0.9827	0.0186493	0.161117	4.34788	0.000888889	-0.861291
37.5682	37.7195	37.6137	37.2315	37.5711	37.4353	37.7949	37.7447	37.7391	37.9189	37.2641	37.5968	37.7944	37.4735	37.8837	37.7453	37.5465	37.6248	37.827	37.8967	37.7869	37.9114	37.9186	37.6665	37.871				+								75.7	0	42.263	25	0	323.31	13720	0.844902	0.521941	-0.185796	-1.62451	0.17592	0.857644	-0.0617104
[truncated: 36 more columns]
