# Supplementary material for: Proteomic profiling of ascidians as a tool for biomonitoring marine environments
Source: PLoS One. 2019 Apr 9;14(4):e0215005. doi: 10.1371/journal.pone.0215005 (PMC6456167; doi:10.1371/journal.pone.0215005)
Supplement: S2 File — Intensity values (LFQ) were produced from raw MS data using MaxQuant software, and significant differences between sites were tested via two-sample t-tests, using Perseus software. (XLSX) [file pone.0215005.s005.xlsx]

## Sheet: S2 File
Princess Beach 1	Princess Beach 2	Princess Beach 3	Princess Beach 4	Princess Beach 5	Tamar Reef 1	Tamar Reef 2	Tamar Reef 3	Tamar Reef 4	Tamar Reef 5	Nursery 1	Nursery 2	Nursery 3	Nursery 4	Nursery 5	Kisoski 1	Kisoski 2	Kisoski 3	Kisoski 4	Kisoski 5	C: GOBP name	C: GOMF name	C: GOCC name	C: GOBP slim name	C: Student's T-test Significant PB_TR	C: Student's T-test Significant PB_NSY	C: Student's T-test Significant PB_KSY	C: Student's T-test Significant TR_NSY	C: Student's T-test Significant TR_KSY	C: Student's T-test Significant NSY_KSY	C: Student's T-test significant	C: Student's T-test Significant PB_TR_	C: Student's T-test Significant PB_NSY_	C: Student's T-test Significant PB_KSY_	C: Student's T-test Significant TR_NSY_	C: Student's T-test Significant TR_KSY_	C: Student's T-test Significant NSY_KSY_	C: Student's T-test significant_	N: Sequence coverage [%]	N: Unique sequence coverage [%]	N: Mol. weight [kDa]	N: Razor + unique peptides	N: Q-value	N: Score	N: MS/MS Count	N: -Log Student's T-test p-value PB_TR	N: Student's T-test q-value PB_TR	N: Student's T-test Difference PB_TR	N: Student's T-test Test statistic PB_TR	N: -Log Student's T-test p-value PB_NSY
24.0266	23.4425	24.1653	22.7423	24.4706	22.8207	23.5106	23.9984	22.4724	21.6634	24.9236	24.6297	24.08	24.9432	25.0755	24.2353	24.4174	25.1163	24.8874	24.2627	actin crosslink formation;actin cytoskeleton organization;actin filament bundle assembly;actin filament organization;actin filament-based process;cellular component assembly;cellular component assembly at cellular level;cellular component organization;cellular component organization at cellular level;cellular component organization or biogenesis;cellular component organization or biogenesis at ce…	binding;calcium ion binding;cation binding;ion binding;metal ion binding		cellular component assembly;cellular component organization;cellular process;cytoskeleton organization;organelle organization				+			TR_NSY				+			TR_NSY	13.5	2.8	101.68	2	0	38.663	57	0.283261	1	0.326229	0.681661	1.57544
29.1291	29.6464	29.4448	28.7577	28.2238	29.0051	29.9777	29.4589	29.7315	28.6137	28.5861	28.4059	28.2244	27.6527	27.8594	28.5861	27.449	29.1057	28.6567	29.1054			cell part;contractile fiber part;cytoplasmic part;cytoskeletal part;intracellular organelle part;intracellular part;macromolecular complex;organelle part;protein complex;troponin complex					+			TR_NSY				+			TR_NSY	17	6.6	21.322	4	0	193.93	330	0.402424	1	-0.317004	-0.897037	1.7142
22.5976	18.6668	24.4908	23.5071	25.1063	21.1714	23.3281	24.0881	20.6283	23.4646	26.1222	26.5438	26.8729	25.9442	25.8992	26.6899	25.2645	24.5677	23.8951	26.3074	catabolic process;cellular catabolic process;cellular metabolic process;cellular process;cellular response to chemical stimulus;cellular response to hydrogen peroxide;cellular response to oxidative stress;cellular response to reactive oxygen species;cellular response to stimulus;cellular response to stress;hydrogen peroxide catabolic process;hydrogen peroxide metabolic process;metabolic process;r…	antioxidant activity;binding;catalase activity;catalytic activity;cation binding;heme binding;ion binding;iron ion binding;metal ion binding;oxidoreductase activity;oxidoreductase activity, acting on peroxide as acceptor;peroxidase activity;tetrapyrrole binding;transition metal ion binding		catabolic process;cellular metabolic process;cellular process;metabolic process;response to chemical stimulus;response to oxidative stress;response to stimulus;response to stress				+			TR_NSY				+			TR_NSY	8	8	57.932	4	0	32.978	91	0.039296	1	0.192235	0.113298	1.73943
21.1656	22.5149	22.1329	23.8521	22.1724	22.6407	21.504	22.2295	22.3153	23.1598	23.5051	24.9862	22.9739	24.3173	25.091	24.4354	25.1153	22.2132	22.8404	22.1005								+			TR_NSY				+			TR_NSY	7.8	7.8	26.778	2	0	6.4034	37	0.147515	1	0.242833	0.387145	1.77939
23.8981	23.5076	24.0311	24.2335	23.2	23.9239	23.3643	23.9233	24.3057	22.7917	24.9802	24.9207	24.1865	25.1049	24.9248	24.9605	25.1606	23.4889	24.6814	24.4135	biosynthetic process;cellular biosynthetic process;cellular macromolecule biosynthetic process;cellular macromolecule metabolic process;cellular metabolic process;cellular process;cellular protein metabolic process;macromolecule biosynthetic process;macromolecule metabolic process;metabolic process;primary metabolic process;protein metabolic process;translation	binding;nucleotide binding;structural constituent of ribosome;structural molecule activity	cell part;cytoplasmic part;intracellular non-membrane-bounded organelle;intracellular organelle;intracellular part;macromolecular complex;non-membrane-bounded organelle;organelle;ribonucleoprotein complex;ribosome	biosynthetic process;cellular metabolic process;cellular process;macromolecule metabolic process;metabolic process;primary metabolic process;protein metabolic process;translation		+		+			PB_NSY;TR_NSY		+		+			PB_NSY;TR_NSY	15.9	15.9	16.419	2	0	4.3295	59	0.132373	0.972593	0.112302	0.347377	2.54989
24.2582	24.107	24.7068	24.6267	24.8456	24.6142	24.0569	24.3072	24.5606	25.3743	25.2148	25.2816	25.9828	25.5103	25.8298	25.9179	25.1312	24.9193	25.3988	25.2956	cellular metabolic process;cellular process;metabolic process;one-carbon metabolic process;small molecule metabolic process	adenosylhomocysteinase activity;catalytic activity;hydrolase activity;hydrolase activity, acting on ether bonds;trialkylsulfonium hydrolase activity		cellular metabolic process;cellular process;metabolic process;one-carbon metabolic process;small molecule metabolic process		+		+			PB_NSY;TR_NSY		+		+			PB_NSY;TR_NSY	8.3	8.3	47.759	3	0	217.94	112	0.104953	0.980281	-0.0737606	-0.281703	3.05501
22.0102	21.6637	20.2775	21.7485	22.0333	22.9756	22.1769	21.333	21.136	22.447	20.5441	21.3927	20.1503	21.0933	20.4061	21.0065	21.3067	21.5428	21.4795	23.0129	amine metabolic process;amino acid activation;carboxylic acid metabolic process;cellular amine metabolic process;cellular amino acid metabolic process;cellular ketone metabolic process;cellular macromolecule metabolic process;cellular metabolic process;cellular nitrogen compound metabolic process;cellular process;macromolecule metabolic process;metabolic process;ncRNA metabolic process;nitrogen c…	adenyl nucleotide binding;adenyl ribonucleotide binding;aminoacyl-tRNA ligase activity;ATP binding;binding;catalytic activity;ligase activity;ligase activity, forming aminoacyl-tRNA and related compounds;ligase activity, forming carbon-oxygen bonds;nucleotide binding;purine nucleotide binding;purine ribonucleoside triphosphate binding;purine ribonucleotide binding;ribonucleotide binding;serine-tR…	cell part;cytoplasm;intracellular part	amine metabolic process;cellular amino acid metabolic process;cellular ketone metabolic process;cellular metabolic process;cellular nitrogen compound metabolic process;cellular process;macromolecule metabolic process;metabolic process;nitrogen compound metabolic process;nucleobase-containing compound metabolic process;organic acid metabolic process;primary metabolic process;RNA metabolic process;…				+			TR_NSY				+			TR_NSY	6.5	6.5	51.309	2	0	24.001	19	0.452045	1	-0.467052	-0.985707	1.1518
25.2149	26.1177	25.0915	26.135	26.5387	26.3385	25.4788	25.5782	25.5304	26.1301	26.5646	26.4343	26.0796	26.8022	26.4319	25.7027	26.6373	26.5091	25.4989	25.818	biosynthetic process;cellular biosynthetic process;cellular macromolecule biosynthetic process;cellular macromolecule metabolic process;cellular metabolic process;cellular process;cellular protein metabolic process;macromolecule biosynthetic process;macromolecule metabolic process;metabolic process;primary metabolic process;protein metabolic process;translation	structural constituent of ribosome;structural molecule activity	cell part;cytoplasmic part;intracellular non-membrane-bounded organelle;intracellular organelle;intracellular part;macromolecular complex;non-membrane-bounded organelle;organelle;ribonucleoprotein complex;ribosome	biosynthetic process;cellular metabolic process;cellular process;macromolecule metabolic process;metabolic process;primary metabolic process;protein metabolic process;translation				+			TR_NSY				+			TR_NSY	33.8	33.8	7.5706	2	0	199.33	77	0.00848493	0.9788	0.00834427	0.0250194	1.16136
24.9437	24.8645	25.2621	24.9974	26.8174	25.0338	24.2571	24.3527	21.109	24.5689	26.0806	25.5737	26.0516	25.2038	25.8334	26.0441	25.3878	23.3133	25.7959	25.5982	response to stimulus;response to stress	adenyl nucleotide binding;adenyl ribonucleotide binding;ATP binding;binding;nucleotide binding;purine nucleotide binding;purine ribonucleoside triphosphate binding;purine ribonucleotide binding;ribonucleotide binding		response to stimulus;response to stress				+			TR_NSY				+			TR_NSY	27.1	0	32.354	4	0	162.55	90	0.980028	0.935	0.823908	1.86328	0.418601
21.1442	22.0493	23.1952	23.1741	21.6396	21.7552	21.5868	21.4831	21.9776	22.4846	20.7732	19.0982	19.6018	18.5435	18.9083	19.763	19.3706	20.7828	20.6575	19.8454						+		+			PB_NSY;TR_NSY		+		+			PB_NSY;TR_NSY	15.4	15.4	26.08	2	0	53.618	22	0.318682	1	0.393418	0.76265	2.55872
22.0306	21.8153	22.4176	22.5629	22.1318	23.3261	22.2001	22.5559	22.9903	22.8171	21.7254	21.8524	21.0539	21.4621	21.6848	22.4248	21.5377	22.2852	23.376	20.3909	ATP hydrolysis coupled proton transport;cation transport;cellular process;energy coupled proton transport, against electrochemical gradient;establishment of localization;hydrogen transport;ion transmembrane transport;ion transport;monovalent inorganic cation transport;proton transport;transmembrane transport;transport	active transmembrane transporter activity;adenyl nucleotide binding;adenyl ribonucleotide binding;ATP binding;ATPase activity;ATPase activity, coupled;ATPase activity, coupled to movement of substances;ATPase activity, coupled to transmembrane movement of ions;ATPase activity, coupled to transmembrane movement of substances;binding;catalytic activity;cation transmembrane transporter activity;cati…	cell part;macromolecular complex;membrane part;protein complex;proton-transporting two-sector ATPase complex, catalytic domain;proton-transporting V-type ATPase, V1 domain	cellular process;establishment of localization;hydrogen transport;ion transport;transmembrane transport;transport				+			TR_NSY				+			TR_NSY	7.1	7.1	68.55	3	0	53.219	24	1.43983	1	-0.586242	-2.51086	1.72341
21.215	20.9478	23.5744	23.2774	23.831	24.3556	23.6739	23.909	24.5761	24.2096	23.4016	23.2177	23.3294	20.3045	22.2435	23.7939	23.0979	23.4325	23.2087	23.5883	cell cycle;cellular process			cell cycle;cellular process				+			TR_NSY				+			TR_NSY	17.8	17.8	11.894	2	0	98.575	36	1.27374	0.914	-0.583923	-2.40072	0.699544
26.0281	25.9816	25.7248	26.3744	26.1567	26.0487	26.2993	25.8111	25.7683	25.9424	25.4736	24.3436	21.629	24.7323	25.1999	25.4856	23.6184	25.803	26.2807	24.8391	cellular macromolecule metabolic process;cellular metabolic process;cellular process;cellular protein metabolic process;macromolecule metabolic process;metabolic process;primary metabolic process;protein folding;protein metabolic process;response to stimulus;response to stress	adenyl nucleotide binding;adenyl ribonucleotide binding;ATP binding;binding;nucleotide binding;purine nucleotide binding;purine ribonucleoside triphosphate binding;purine ribonucleotide binding;ribonucleotide binding		cellular metabolic process;cellular process;macromolecule metabolic process;metabolic process;primary metabolic process;protein folding;protein metabolic process;response to stimulus;response to stress		+		+			PB_NSY;TR_NSY		+		+			PB_NSY;TR_NSY	6.5	1.6	94.303	5	0	33.693	58	0.225532	1	0.0791538	0.553675	2.5262
[truncated: 47 more columns]
